# Supplementary material for: The pharmacological evidence of the chang-yan-ning formula in the treatment of colitis
Source: Front Pharmacol. 2022 Oct 5;13:1029088. doi: 10.3389/fphar.2022.1029088 (PMC9579319; doi:10.3389/fphar.2022.1029088)
Supplement: Supplementary file 1 [file Table2.XLSX]

## Sheet: Sheet1
CAT
IL6R
CASP3
INS
TYR
IL10RA
ANXA5
CASP9
MPO
ALB
IL4
CASP8
ANG
CCKAR
IL2RA
IL13RA2
FXN
PRSS3
TIAF1
TRAF2
GCG
SSTR2
SCT
ATP6AP2
AXIN2
EPO
KNG1
GRP
MB
CLDN3
TALDO1
OSM
RHO
ARSA
APOE
CDH1
G6PD
EFNA1
BCHE
ACHE
IVL
FLG
IL18RAP
CASP1
VIM
PGA5
CCNT1
AQP8
PLA2G1B
CASP7
TFRC
LCN2
EDN1
APP
CTSL
C3
TH
SORD
CFLAR
CDK1
FAF1
HMBS
MDK
CANX
ARG1
CES2
CES1
TXNRD2
PTGS1
AR
PPARG
PTGS2
DPP4
AKR1B1
PRSS1
KCNH2
SCN5A
ADRB2
MMP3
F7
RXRA
GABRA1
MAOB
RELA
EGFR
AKT1
VEGFA
CCND1
BCL2
BCL2L1
FOS
CDKN1A
BAX
PLAU
MMP2
MMP9
MAPK1
EGF
RB1
TNFAIP6
JUN
TP53
ELK1
NFKBIA
POR
ODC1
RAF1
SOD1
PRKCA
MMP1
HIF1A
STAT1
RUNX1T1
HSPA5
ERBB2
HMOX1
CYP3A4
CYP1A2
CAV1
MYC
F3
GJA1
CYP1A1
ICAM1
IL1B
CCL2
SELE
VCAM1
CXCL8
PRKCB
BIRC5
DUOX2
HSPB1
NR1I2
CYP1B1
CCNB1
PLAT
THBD
SERPINE1
COL1A1
IFNG
ALOX5
IL1A
TOP2A
NCF1
ABCG2
HAS2
GSTP1
NFE2L2
NQO1
PARP1
AHR
PSMD3
COL3A1
CXCL11
CXCL2
NR1I3
CHEK2
INSRR
CLDN4
PPARA
PPARD
CXCL10
CHUK
SPP1
RUNX2
RASSF1
E2F1
E2F2
ACP3
CTSD
IGFBP3
IGF2
CD40LG
IRF1
ERBB3
PON1
PCOLCE
NPEPPS
GSTM1
PGR
CHRM1
SLC6A2
ADRA1B
IKBKB
MAPK8
SLPI
CDK4
CDK6
MDM2
BAD
IGF1R
MCL1
CCND2
IKBKG
CYP19A1
XIAP
CYCS
AAGAB
FCER2
MS4A2
ALPI
PSME3
G6PC
APC
TRPM2
EGR1
CTNNB1
ITGB3
ATM
KCNJ11
ADORA2A
RASGRF1
ADIPOR2
CCN2
GABRA2
NPSR1
NPS
ADORA3
CRLF1
DRD2
HMGCR
C5AR1
ITGB2
