# Supplementary material for: The pharmacological evidence of the chang-yan-ning formula in the treatment of colitis
Source: Front Pharmacol. 2022 Oct 5;13:1029088. doi: 10.3389/fphar.2022.1029088 (PMC9579319; doi:10.3389/fphar.2022.1029088)
Supplement: Supplementary file 3 [file Table3.XLSX]

## Sheet: Sheet1
Sample	ACE	Chao1	Simpson	Shannon	Coverage
DSS1	31.7201	33.3333	0.4801	1.129	0.9993
DSS2	50.8672	44.3333	0.6053	2.0749	0.9992
DSS3	38.0769	29	0.5389	1.8192	0.9996
DSS4	65.0668	58.6667	0.5614	1.8524	0.9978
DSS5	38.1672	36	0.3384	1.1135	0.9994
DSS6	58.3129	41.25	0.5561	1.7301	0.9992
DSS7	112.458	98.7727	0.4679	1.8229	0.9979
DSS8	47.8733	59	0.5027	1.2217	0.9993
Saline1	212.884	219.158	0.6354	3.1981	0.9962
Saline2	199.56	198.167	0.8282	3.8708	0.9952
Saline3	179.687	177.954	0.747	3.174	0.9963
Saline4	204.04	199.552	0.8469	4.4472	0.9984
Saline5	236.484	239.714	0.8674	4.4457	0.9942
Saline6	184.153	198.875	0.4188	1.9987	0.9956
Saline7	240.832	240.25	0.9275	5.1875	0.9969
Saline8	171.419	160.333	0.8108	3.508	0.9965
CYN1	354.394	316.37	0.9135	4.9546	0.9942
CYN2	301.8	305.933	0.907	5.4162	0.9947
CYN3	295.456	306.037	0.9466	5.6178	0.9939
CYN4	294.39	297.111	0.9552	5.6605	0.9953
CYN5	274.514	269.441	0.8899	5.037	0.9953
CYN6	298.61	303	0.972	6.0742	0.9956
CYN7	269.856	274.115	0.9434	5.3451	0.9957
CYN8	254.606	259.5	0.9533	5.6085	0.9956
