# Supplementary material for: The pharmacological evidence of the chang-yan-ning formula in the treatment of colitis
Source: Front Pharmacol. 2022 Oct 5;13:1029088. doi: 10.3389/fphar.2022.1029088 (PMC9579319; doi:10.3389/fphar.2022.1029088)
Supplement: Supplementary file 4 [file Table4.XLSX]

## Sheet: Sheet1
#ID	name	DSS_Mean	YN_Mean	Fold_change	log2FC	Pvalue	VIP	regulated
neg_10038	Garbanzol	18066.8	57556.7	3.18578	1.67165	0.0312616	1.40057	up
neg_10041	Avermectin B1a monosaccharide	222529	97459.3	0.437962	-1.19112	0.00971823	1.52372	down
neg_10085	Pentolame	394151	7.63731e+06	19.3766	4.27625	0.00218648	1.96051	up
neg_10090	PE(20:0/22:6(5Z,7Z,10Z,13Z,16Z,19Z)-OH(4))	20205.5	99101.4	4.90468	2.29416	0.0105125	1.73216	up
neg_10108	DG(13:0/20:4(6Z,8E,10E,14Z)-2OH(5S,12R)/0:0)	35780.4	124824	3.48861	1.80265	0.017034	1.60664	up
neg_1012	Chrysoeriol 7-[feruloyl-(->2)-glucuronyl-(1->2)-glucuronyl-(1->3)-glucuronide]	317029	152390	0.480681	-1.05685	0.00683049	1.66036	down
neg_10134	Cholylphenylalanine	898071	2.64765e+06	2.94815	1.55981	0.0482881	1.26992	up
neg_10144	5a-Tetrahydrocorticosterone	642420	1.64125e+06	2.5548	1.35321	0.0412977	1.34616	up
neg_10166	Tetronasin	1.98548e+06	1.08182e+06	0.544865	-0.876031	0.017929	1.51657	down
neg_10178	Dihydrojasmonic Acid	4.24782e+06	1.80987e+06	0.42607	-1.23084	0.00360535	1.68317	down
neg_10213	Nonioside B	445406	193532	0.434507	-1.20255	0.0181328	1.52684	down
neg_10337	PE(DiMe(11,3)/PGF1alpha)	533882	90976.3	0.170405	-2.55296	0.000550446	2.02937	down
neg_10338	PC(22:3(10Z,13Z,16Z)/PGE1)	1.89886e+06	772128	0.406627	-1.29822	0.000878877	1.83513	down
neg_10340	PE(LTE4/22:0)	1.03746e+06	435335	0.419616	-1.25286	0.0031541	1.67597	down
neg_10341	PC(DiMe(13,5)/PGE1)	1.1037e+06	438959	0.397716	-1.33019	0.0437489	1.21823	down
neg_10351	LysoPC(22:5(4Z,7Z,10Z,13Z,16Z)/0:0)	1.28309e+06	3.54853e+06	2.76562	1.4676	0.0449684	1.25753	up
neg_10370	PE(18:0/PGF1alpha)	90784.3	382774	4.2163	2.07598	0.0280154	1.41884	up
neg_10388	Lucidenic acid M	1.05636e+07	6.263e+06	0.592884	-0.754177	0.0197401	1.39791	down
neg_10403	N-Linoleoyl Glutamine	6.92005e+06	2.51306e+06	0.363157	-1.46134	0.000540877	1.84328	down
neg_10427	CDP-DG(a-25:0/18:2(10E,12Z)+=O(9))	98854	413069	4.17858	2.06301	0.0433643	1.32601	up
neg_10435	Permetin A	74167.4	241468	3.25571	1.70297	0.0329008	1.46727	up
neg_10448	Goyaglycoside h	106462	32739.7	0.307524	-1.70123	0.00761083	1.64137	down
neg_10474	Exametazime	312964	1.66486e+06	5.31965	2.41133	0.0139452	1.71187	up
neg_10478	Pregnenolone	46837.9	14458	0.308681	-1.69581	0.0214462	1.44139	down
neg_10479	5-Hydroxyvalproic acid	682161	289719	0.424707	-1.23546	0.00461392	1.585	down
neg_10522	N-Myristoyl Tyrosine	2.58061e+07	7.15034e+07	2.77079	1.4703	0.033842	1.38672	up
neg_10529	Alpha-Trisaccharide	3.97161e+06	9.90301e+06	2.49345	1.31815	0.045332	1.3047	up
neg_10535	PG(20:2(11Z,14Z)/PGF1alpha)	1.99442e+06	1.35353e+07	6.78655	2.76268	0.03732	1.36258	up
neg_10542	(1,2,5,6-Tetrahydropyridine-4-yl)methylphosphinic acid	18562.1	72278.2	3.89385	1.9612	0.0412587	1.32208	up
neg_10545	Fluorometholone	654877	1.43771e+06	2.1954	1.13448	0.0322828	1.49846	up
neg_10550	PE(18:3(6Z,9Z,12Z)/16:1(9Z))	73846.4	200956	2.72127	1.44428	0.0253193	1.47769	up
neg_10563	SM(d16:1/PGF1alpha)	401527	4.09932e+06	10.2093	3.35181	0.00419217	1.89158	up
neg_10566	PA(22:6(5Z,7Z,10Z,13Z,16Z,19Z)-OH(4)/20:0)	263900	547483	2.07458	1.05282	0.0432813	1.30461	up
neg_10578	DG(22:5(4Z,7Z,10Z,13Z,19Z)-O(16,17)/8:0/0:0)	1.5131e+06	220737	0.145884	-2.77711	0.00589904	1.75733	down
neg_10583	Cer(d18:0/20:3(8Z,11Z,14Z)-2OH(5,6))	485536	2.35693e+06	4.85428	2.27926	0.0226007	1.65157	up
neg_10587	PE(20:3(5Z,8Z,11Z)/22:1(13Z))	34826.8	66351.7	1.90519	0.929936	0.0367033	1.39216	up
neg_10597	Phytolaccoside A	199298	83908.5	0.421019	-1.24804	0.00730599	1.56501	down
neg_10649	Cytochalasin B	5.24163e+06	2.05332e+07	3.91733	1.96987	0.0300587	1.46336	up
neg_10684	Desglucocheirotoxin	368815	1.78307e+06	4.83459	2.27339	0.0129721	1.65063	up
neg_10704	(3b,6b,8b,12a)-8,12-Epoxy-7(11)-eremophilene-6-angeloyloxy-8,12-dimethoxy-3-ol	3.0498e+06	9.80698e+06	3.21561	1.68509	0.0160753	1.55532	up
neg_10713	3-(8,11,14-Pentadecatrienyl)phenol	4.4887e+06	347583	0.0774351	-3.69087	0.00388299	1.81492	down
neg_10743	Torvoside D	495392	277735	0.560637	-0.83486	0.0493677	1.30843	down
neg_10784	5-Hydroxymethyl-2-furancarboxaldehyde	63244.1	14901.1	0.235612	-2.08552	0.010001	1.45706	down
neg_10786	Milbemycin beta2	2.63383e+06	947863	0.35988	-1.47441	0.00110009	1.90654	down
neg_10788	Goshonoside F3	669667	232188	0.346721	-1.52815	0.00175258	1.87908	down
neg_10795	PA(P-16:0/20:5(5Z,8Z,10E,14Z,17Z)-OH(12))	427958	144622	0.337935	-1.56518	0.00248016	1.73947	down
neg_10814	aclacinomycin S	429333	212643	0.495287	-1.01366	0.0213313	1.43776	down
neg_10818	Avenestergenin A1	330633	87154	0.263597	-1.92359	0.0297602	1.30625	down
neg_10824	DG(12:0/6 keto-PGF1alpha/0:0)	104651	304570	2.91033	1.54118	0.0248787	1.51966	up
neg_10840	Glucosyl passiflorate	640654	150671	0.235183	-2.08814	0.0285813	1.39221	down
neg_10883	PI(16:0/PGJ2)	3.11818e+07	1.83817e+07	0.589501	-0.762433	0.0407119	1.26057	down
neg_10924	N,N-Didesmethyltamoxifen	549586	162243	0.29521	-1.76019	0.0366014	1.33458	down
neg_10939	MG(0:0/15:0/0:0)	394378	704172	1.78553	0.836349	0.0489599	1.32555	up
neg_10992	Oleandrin	823880	2.02616e+06	2.45929	1.29824	0.0251282	1.4571	up
neg_11032	Grandiflorolic acid	138268	67128.7	0.485496	-1.04247	0.00286197	1.72691	down
neg_11043	Milbemycin D	2.02043e+06	844818	0.418137	-1.25795	0.0129296	1.56012	down
neg_11060	(1S,22S,23S,25R,26R,28S,31S,33S)-22-Hydroxy-1,10,10,12,12,30,30,36-octamethyl-28-(2-methylprop-1-enyl)-11,24,27,29,32-pentaoxa-3-azadecacyclo[17.17.0.02,17.04,16.07,15.09,13.022,36.023,25.023,33.026,31]hexatriaconta-2(17),4(16),5,7(15)-tetraen-8-one	69402.4	175011	2.52168	1.33439	0.0310701	1.42871	up
neg_11069	PG(i-22:0/20:4(8Z,11Z,14Z,17Z)-2OH(5S,6R))	621213	183465	0.295333	-1.75958	0.0186822	1.52462	down
neg_11079	Lysylphenylalanine	2.85946e+06	1.94471e+06	0.680098	-0.556186	0.0461009	1.26446	down
neg_11088	PA(19:0/20:4(5Z,8Z,11Z,14Z)-OH(20))	677331	196462	0.290054	-1.78561	2.11242e-05	2.10109	down
neg_11089	PE(22:1(13Z)/18:0)	333509	70026	0.209967	-2.25176	0.00100898	1.76386	down
neg_11090	4α-carboxy-5α-cholesta-8,24-dien-3β-ol	28810.6	401406	13.9326	3.80039	0.0234623	1.53547	up
neg_11095	L-Phosphoarginine	9.28909e+06	1.51425e+06	0.163014	-2.61693	0.00433077	1.6767	down
neg_11102	Proterguride	1.65258e+06	559958	0.338838	-1.56133	0.00193499	1.71732	down
neg_11105	Flugestone	7.55947e+06	734953	0.0972228	-3.36256	0.0448601	1.2449	down
neg_11126	DG(12:0/LTE4/0:0)	100719	28703.9	0.28499	-1.81102	0.00553512	1.55072	down
neg_11137	Muricatacin	418708	190613	0.455241	-1.1353	0.00937768	1.51518	down
neg_11170	DG(8:0/20:4(6E,8Z,11Z,14Z)+=O(5)/0:0)	2.82014e+06	996138	0.353223	-1.50135	0.0369359	1.23307	down
neg_11219	PC(24:0/22:6(5Z,8E,10Z,13Z,15E,19Z)-2OH(7S, 17S))	205805	48523.6	0.235774	-2.08452	0.000170242	2.13129	down
neg_11249	SM(d20:1/PGE2)	703820	48336.9	0.0686779	-3.86401	0.0100383	1.59423	down
neg_11270	3a,7a,12a-Trihydroxy-5b-cholestan-26-al	1.67666e+06	4.84488e+06	2.8896	1.53087	0.00919833	1.74987	up
neg_1128	Mumefural	1.43146e+06	406047	0.283659	-1.81777	0.00359398	1.82807	down
neg_11286	3-Pentadecylphenol	905169	2.45369e+06	2.71076	1.4387	0.0190858	1.60102	up
neg_11311	L-Prolinamide, 5-oxo-L-prolyl-1-methyl-L-histidyl-	477252	121836	0.255287	-1.96981	0.0321681	1.30512	down
neg_11327	Muricoreacin	130743	388158	2.96887	1.56991	0.0229874	1.53767	up
neg_11330	METHYLNORLICHEXANTHONE	234160	43692.9	0.186594	-2.42203	0.0418958	1.26827	down
neg_11331	16-hydroxy hexadecanoic acid	3.31253e+06	1.19042e+06	0.359369	-1.47646	0.0165679	1.45362	down
neg_11366	DG(12:0/20:5(5Z,8Z,10E,14Z,17Z)-OH(12)/0:0)	419260	901808	2.15095	1.10497	0.0384917	1.43613	up
neg_11370	Leu-Pro-Ile	1.21139e+07	3.91405e+06	0.323104	-1.62993	0.00240875	1.79671	down
neg_11399	Formacidine	113835	298223	2.61977	1.38944	0.0303517	1.50661	up
neg_11402	Lithocholic acid glycine conjugate	729724	3.81043e+06	5.22174	2.38453	0.00666364	1.85368	up
neg_11461	N-Eicosapentaenoyl Serine	4.92615e+06	1.05081e+06	0.213313	-2.22895	0.00317722	1.80557	down
neg_11487	PG(i-24:0/18:1(12Z)-2OH(9,10))	29525.2	71521.2	2.42238	1.27643	0.0490361	1.33397	up
neg_11541	Allylestrenol	604947	172855	0.285735	-1.80725	0.0112635	1.55142	down
neg_11551	Saquinavir	163037	343831	2.10891	1.0765	0.0420725	1.35025	up
neg_11553	Antibiotic JI-20A	34515.9	87012.2	2.52093	1.33396	0.0413353	1.3505	up
neg_11566	Corchoroside A	1.63423e+06	9.74038e+06	5.96024	2.57537	0.0172843	1.59057	up
neg_11598	Acepromazine	596184	57559.8	0.0965471	-3.37262	0.00267421	1.86847	down
neg_11599	N-Myristoyl Lysine	96289.2	264763	2.74966	1.45925	0.0130339	1.64662	up
neg_11606	Yucalexin P17	954626	590263	0.618319	-0.693577	0.0286772	1.42018	down
neg_11633	Sativic acid	724936	219980	0.303447	-1.72048	0.0101658	1.53348	down
neg_11640	Astragaloside III	1.43106e+06	297974	0.208219	-2.26382	0.00257777	1.87825	down
neg_11650	DG(22:6(4Z,7Z,10Z,13E,15E,19Z)-OH(17)/8:0/0:0)	1.03573e+07	4.05864e+06	0.391864	-1.35157	0.00166368	1.82117	down
neg_11654	Lariciresinol	235250	105696	0.449292	-1.15427	0.018141	1.50938	down
neg_11672	Canesceol	61095.7	21581.8	0.353245	-1.50126	0.0275684	1.2595	down
neg_11676	Palmitoyl glucuronide	992522	3.46528e+06	3.49138	1.8038	0.00980898	1.71599	up
neg_11705	DG(16:0/18:4(6Z,9Z,12Z,15Z)/0:0)	388093	1.52645e+06	3.93322	1.97571	0.0204325	1.605	up
neg_11713	DG(20:5(6E,8Z,11Z,14Z,17Z)-OH(5)/13:0/0:0)	9.68967e+06	2.08458e+07	2.15134	1.10524	0.0269434	1.46017	up
neg_11720	Bn-NCC-2	159074	398646	2.50603	1.3254	0.0204589	1.48739	up
neg_11731	PA(16:0/18:1(12Z)-2OH(9,10))	36626	440115	12.0165	3.58694	0.0235246	1.57695	up
neg_11732	Gamithromycin	346111	90964.6	0.262819	-1.92786	0.00415668	1.68977	down
neg_11751	Ile Glu His Lys	8.85888e+06	2.10104e+06	0.237168	-2.07602	0.000160874	2.19459	down
neg_11759	Canrenoic acid	439587	91183.2	0.207429	-2.26931	0.0122618	1.46484	down
neg_11769	(2R,5R)-Hept-6-yne-2,5-diamine	2.1919e+06	1.11152e+06	0.507101	-0.979654	0.00186909	1.82295	down
neg_11803	DG(16:1n7/0:0/18:3n6)	457016	1.84343e+06	4.03362	2.01207	0.0203432	1.59796	up
neg_11818	(4E,7E,10Z,13E,16E,19E)-docosa-4,7,10,13,16,19-hexaenoic acid	2.21923e+07	1.15808e+07	0.521838	-0.938326	0.00291986	1.76202	down
neg_11826	Perindoprilat	581881	246079	0.422902	-1.2416	0.013752	1.49116	down
neg_11844	8-Oxodiacetoxyscirpenol	1.32394e+06	350092	0.264432	-1.91903	0.0335357	1.33686	down
neg_11846	b-D-Xylopyranosyl-(1->4)-a-L-rhamnopyranosyl-(1->2)-L-arabinose	1.98803e+07	4.55464e+06	0.229104	-2.12593	0.0219341	1.42512	down
neg_11866	DG(17:0/PGJ2/0:0)	46662.1	562268	12.0498	3.59094	0.00321796	1.93705	up
neg_11886	Galnon	204380	1.22207e+06	5.97942	2.58001	0.00804988	1.74046	up
neg_11887	triferuloyl spermidine	59976.3	323116	5.38739	2.42959	0.00659444	1.79451	up
neg_1191	5'-Deoxy-5'-fluorouridine	386939	102762	0.265578	-1.91279	5.8376e-05	2.1767	down
neg_11914	Hexadecanedioic acid mono-L-carnitine ester	3.03987e+06	834628	0.274561	-1.8648	0.011262	1.50891	down
neg_11935	galactose lactate	458800	246401	0.537054	-0.89686	0.0214188	1.46254	down
neg_11938	3-Hydroxy-2-phenyl-N-(1-phenylpropyl)quinoline-4-carboxamide	2.10743e+07	4.86452e+06	0.230827	-2.11512	0.00053159	1.96064	down
neg_11939	Arctiopicrin	271862	34300.6	0.126169	-2.98657	0.00722352	1.64645	down
neg_11952	Janthitrem F	1.55262e+06	615575	0.396475	-1.3347	0.000240445	1.97703	down
neg_1234	(3-Nitroamino)alanine	605202	380725	0.629088	-0.668667	0.0398498	1.31735	down
neg_1264	2-Propenoic acid, 2-methyl-, 7-oxabicyclo[4.1.0]hept-3-ylmethyl ester	442970	123148	0.278004	-1.84682	6.71604e-05	2.14305	down
neg_1292	L-Nicotianine	1.6012e+06	584524	0.365054	-1.45382	5.50324e-05	2.14936	down
neg_1300	DIBOA sulfate	1.10697e+06	235458	0.212705	-2.23307	0.000177569	2.12616	down
neg_1303	6''-Malonylcosmosiin	120755	16113.5	0.13344	-2.90574	9.83818e-06	2.27204	down
neg_1307	Aesculin	1.46899e+06	465959	0.317197	-1.65655	3.09884e-05	2.18968	down
neg_1345	4-amino-3-hydroxybutanoyl-CoA	582710	249407	0.428013	-1.22427	0.0118763	1.538	down
neg_1350	1,4-Dimethoxyglucobrassicin	203065	60452.5	0.297701	-1.74806	0.0290465	1.39912	down
neg_1402	dTDP-4-oxo-5-C-methyl-L-rhamnose	125973	42798.9	0.339746	-1.55747	0.0141658	1.55755	down
neg_1409	Apigenin 7-di-O-xyloside	1.5509e+06	666998	0.430072	-1.21735	0.00388676	1.69559	down
neg_1478	dTDP-4-amino-4,6-dideoxy-D-glucose	489882	137806	0.281305	-1.82979	0.00437614	1.72348	down
neg_1502	2-(2-Furanyl)-3-piperidinol	2.88206e+06	1.59369e+06	0.552967	-0.854733	0.00347772	1.68162	down
neg_1527	Tinctormine	1.28119e+06	340259	0.265581	-1.91278	0.00217968	1.84695	down
neg_1550	3-trans,5-cis-Octadienoyl-CoA	605655	264690	0.437031	-1.19419	0.0134806	1.51997	down
neg_1590	Nicousamide Pyrotinib Maleate	30928.5	6009.37	0.194299	-2.36365	0.0150587	1.46117	down
neg_1610	Quercetin 3-(6''-sinapoylsophorotrioside)	179192	49457.5	0.276003	-1.85724	0.00907593	1.54135	down
neg_1611	4,7-Didehydroneophysalin B	292305	101667	0.347811	-1.52363	0.00150775	1.74756	down
neg_1612	Dihydro-2-methyl-3(2H)-furanthione	181248	73485.4	0.405441	-1.30244	0.000512677	1.95081	down
neg_1620	Isorhamnetin 3-O-[4-Hydroxy-E-cinnamoyl-(->6)-b-D-glucopyranosyl-(1->2)-a-L-rhamnopyranoside]	3.32082e+06	1.52625e+06	0.459599	-1.12155	0.0317568	1.3765	down
neg_1621	4'-O-Methylepicatechin 7-O-glucuronide	328661	59494.2	0.18102	-2.46578	0.0174289	1.46851	down
neg_1636	CMP-2-aminoethylphosphonate	1.35399e+06	583673	0.431076	-1.21399	0.000706951	1.97211	down
neg_1639	Delphinidin 3-glucoside 5-(6''-malonylglucoside)	342929	141870	0.413701	-1.27334	0.00343812	1.74377	down
neg_1655	Phenazopyridine	606714	279360	0.460448	-1.11889	0.00248037	1.80156	down
neg_1660	(±)-2-Methylthiazolidine	7018.5	2371.64	0.337913	-1.56528	0.0174661	1.44136	down
neg_1662	CDP-DG(20:2(11Z,14Z)/LTE4)	6.8022e+06	14534.3	0.0021367	-8.8704	0.013813	1.63545	down
neg_1668	6-Acetyl-2,2-dimethyl-2H-1-benzopyran	1.20429e+06	213513	0.177294	-2.49578	1.40412e-05	2.2688	down
neg_1682	3',4'-Anhydrovinblastine	109643	277101	2.52731	1.3376	0.032177	1.41234	up
neg_1821	PE(20:3(6,8,11)-OH(5)/P-16:0)	2.14097e+06	916485	0.42807	-1.22408	0.0312863	1.3586	down
neg_1855	LysoPE(0:0/22:6(4Z,7Z,10Z,13Z,16Z,19Z))	129837	38265.7	0.294721	-1.76258	0.0012934	1.86821	down
neg_1869	hydroxytetradecenoylcarnitine	149744	69286.1	0.462696	-1.11186	0.0276826	1.34805	down
neg_1871	(1R)-3-[(E)-2-[(1R,7Ar)-1-[(E,2R,5R)-5,6-dimethylhept-3-en-2-yl]-7a-methyl-1,2,3,5,6,7-hexahydroinden-4-yl]ethenyl]-4-methylcyclohex-3-en-1-ol	489624	1.06412e+06	2.17334	1.11991	0.0316788	1.43974	up
neg_1894	PGP(18:1(12Z)-2OH(9,10)/a-13:0)	44254	104388	2.35884	1.23808	0.0355175	1.3431	up
neg_1960	9,10,13-TriHOME	1.97974e+06	528611	0.26701	-1.90504	0.00891547	1.60823	down
neg_1998	N-Nervonoyl Arginine	1.94266e+06	8.25157e+06	4.24757	2.08664	0.0157883	1.65726	up
neg_2001	PA(10:0/22:6(4Z,7Z,11E,13Z,15E,19Z)-2OH(10S,17))	313445	1.2748e+06	4.06707	2.02399	0.0233675	1.59701	up
neg_2008	DG(12:0/22:6(5Z,7Z,10Z,13Z,16Z,19Z)-OH(4)/0:0)	808162	1.95026e+06	2.4132	1.27095	0.0412129	1.39267	up
neg_2023	dTDP-5-dimethyl-L-lyxose	608440	44008.6	0.0723302	-3.78926	0.0177527	1.51789	down
neg_2024	Naringin dihydrochalcone	426058	173681	0.407646	-1.29461	0.0094693	1.53853	down
neg_2066	4,4-Dimethylcholesta-8,14,24-trienol	574203	1.4753e+06	2.56931	1.36138	0.0181333	1.58405	up
neg_2100	N-Desmethylcitalopram	2.00874e+07	7.27738e+06	0.362287	-1.4648	0.0195699	1.47224	down
neg_2120	11-Hydroxyyohimbine	4.62178e+06	279172	0.0604035	-4.04922	0.0235648	1.445	down
neg_2181	Pteroside A	820666	145565	0.177374	-2.49513	0.000412606	2.0699	down
neg_2185	PA(20:3(8Z,11Z,14Z)-2OH(5,6)/10:0)	80551	169370	2.10264	1.0722	0.0409674	1.33406	up
neg_2240	Ursonic acid	1.15817e+06	653034	0.563847	-0.826623	0.0306371	1.39412	down
neg_2244	Parviflorin	276669	717700	2.59408	1.37522	0.0381729	1.40633	up
neg_2278	2-Hydroxy-desipramine glucuronide	763317	315342	0.413121	-1.27536	0.016268	1.50397	down
neg_2282	Urobilinogen	319864	48216.1	0.150739	-2.72987	0.0292612	1.46434	down
neg_2293	12-Epi-Salvinorin A	4.35729e+06	50222.5	0.0115261	-6.43895	0.0454418	1.28174	down
neg_2307	Stallimycin	66126.5	9325.34	0.141023	-2.826	0.0217317	1.52947	down
neg_2328	Coronin	2.44016e+06	9.27354e+06	3.80038	1.92614	0.0143045	1.65253	up
neg_2334	DG(13:0/PGF1alpha/0:0)	158587	530836	3.34727	1.74299	0.0164439	1.60599	up
neg_2335	PA(20:3(6,8,11)-OH(5)/12:0)	250208	1.59363e+06	6.36923	2.67112	0.0103036	1.75197	up
neg_2336	PS(18:3(10,12,15)-OH(9)/14:1(9Z))	57039.7	134136	2.35162	1.23366	0.0457465	1.36716	up
neg_2356	Deterrol stearate	76297.2	36949.5	0.484284	-1.04607	0.0379115	1.20786	down
neg_2359	6-Methyl-1'-(2-(5-methyl-2-phenyloxazol-4-yl)ethyl)spiro[benzo[d][1,3]oxazine-4,4'-piperidin]-2(1H)-one	60314	5324.19	0.0882745	-3.50186	0.000299251	2.19877	down
neg_2363	Pemetrexed	43046.7	1.84009e-06	4.27465e-11	-34.4454	0.000562256	2.10376	down
neg_2369	Ubiquinol-6	455680	1.09018e+06	2.39242	1.25847	0.0385853	1.32532	up
neg_2370	Schidigerasaponin F2	24984.2	75129.2	3.00707	1.58836	0.0375665	1.35278	up
neg_2376	Danatrol	3763.32	11980.3	3.18344	1.67059	0.0364707	1.40907	up
neg_2380	PA(12:0/20:4(5Z,8Z,11Z,14Z)-OH(20))	120432	358070	2.9732	1.57202	0.0184986	1.50625	up
neg_2420	fluvoxamino acid	1.87706e+06	868684	0.462789	-1.11157	0.0276266	1.25189	down
neg_2457	Sesamolinol 4'-O-b-D-glucosyl (1->6)-O-b-D-glucoside	47244.5	16561.3	0.350545	-1.51233	0.0107443	1.60307	down
neg_2465	5-(10-Nonadecenyl)-1,3-benzenediol	90612.8	17412	0.192158	-2.37964	0.00821975	1.64628	down
neg_2471	16beta-16-Hydroxy-3-oxo-1,12-oleanadien-28-oic acid	31018	914.114	0.0294704	-5.08459	0.00713231	1.66249	down
neg_2491	5S-HETE-d8	49849.7	2340.99	0.0469609	-4.4124	0.0132354	1.59027	down
neg_2537	4-Ethoxy-p-menth-1-ene	1.65517e+06	326437	0.197223	-2.3421	0.00336101	1.78495	down
neg_2565	4a-Formyl-5a-cholesta-8,24-dien-3b-ol	658902	33289.3	0.0505224	-4.30693	0.00419815	1.80363	down
neg_2771	PS(22:5(7Z,10Z,13Z,16Z,19Z)/PGE1)	57681.2	21206.2	0.367645	-1.44362	0.00411843	1.70606	down
neg_2972	XANTHONE	601891	295244	0.490527	-1.0276	0.00637301	1.6426	down
neg_2984	Clomocycline	5.97318e+06	211419	0.0353947	-4.82032	0.0348138	1.42156	down
neg_2985	4-Glutathionyl cyclophosphamide	281510	8066.86	0.0286557	-5.12503	0.0308743	1.47675	down
neg_2994	CDP-DG(a-15:0/PGE1)	580511	35968.8	0.0619605	-4.01251	0.00826665	1.66181	down
neg_3005	Osmaronin	953963	452084	0.473901	-1.07734	0.00898362	1.57916	down
neg_3008	Nitrosoguanidine	21224.6	8819.33	0.415524	-1.267	0.014905	1.47527	down
neg_3015	malonylshisonin	17937.7	3148.99	0.175552	-2.51003	0.0261083	1.40209	down
neg_3029	Theasaponin F2	28505.4	4243.02	0.14885	-2.74807	0.00939159	1.61013	down
neg_3030	Celosianin	31821.5	10332.7	0.324709	-1.62278	0.0404197	1.32626	down
neg_3040	4-Keto-anhydrotetracycline	70431.2	15273	0.216849	-2.20523	0.0277067	1.42133	down
neg_3042	Cyanidin 3-(sinapoyl-xylosyl-glucosyl)-galactoside	109879	26865.1	0.244497	-2.03211	0.00619603	1.64787	down
neg_3050	Reduced coenzyme F420	50341.1	14316.7	0.284394	-1.81404	0.0232222	1.45536	down
neg_3052	Cyanidin 3-(caffeoyl-sophoroside) 5-glucoside	134928	18294	0.135584	-2.88274	0.00802865	1.67105	down
neg_3062	Kaempferide 3-[rhamnopyranosyl-(1->6)-glucoside] 7-rhamnoside	2.24802e+06	1.08123e+06	0.480968	-1.05599	0.0267729	1.3897	down
neg_3063	Kaempferol 3-(2''-(E)-feruloylgalactosyl-(1->4)-glucoside)	93225.8	18787.9	0.201531	-2.31093	0.0176986	1.47718	down
neg_3071	5-Hydroxydec-3-enoyl-CoA	62723.1	9918.14	0.158126	-2.66085	0.0109431	1.6155	down
neg_3080	MANNICH BASES	1.91161e+06	171317	0.0896192	-3.48005	2.46368e-05	2.27921	down
neg_3091	Xanthan	189057	40730.8	0.215441	-2.21463	0.01141	1.57981	down
neg_3094	2-Thiopheneacrylic acid	353707	1.2227e+06	3.45683	1.78945	0.0320528	1.46395	up
neg_3105	Quercetin 7-glucuronoside 3-sophoroside	45159.9	8924.17	0.197612	-2.33925	0.0146179	1.5986	down
neg_3121	3-hydroxyocta-2,5-dienoyl-CoA	52195.9	12475.8	0.239019	-2.0648	0.00732757	1.61163	down
neg_3131	Petunidin 3-O-[6-O-(4-O-(E)-caffeoyl-O-alpha-rhamnopyranosyl)-beta-glucopyranoside]-5-O-beta-glucopyranoside	142384	28365	0.199215	-2.3276	0.00756453	1.66813	down
neg_3150	6-Hydroxycyclohex-1-ene-1-carboxyl-CoA	37573.8	9716.14	0.258588	-1.95127	0.0377967	1.32078	down
neg_3159	Ethyl 1-(methylthio)propyl disulfide	830796	117651	0.141613	-2.81998	0.0371983	1.28513	down
neg_3163	2,3-diene-Valproic acid-CoA	22626.5	3871.83	0.171119	-2.54692	0.0396576	1.3594	down
neg_3191	6-Oxocyclohex-1-ene-1-carbonyl-CoA	76461.8	14781	0.193312	-2.371	0.0157599	1.56291	down
neg_3194	Isovitexin 7-(6'''-sinapoylglucoside) 4'-glucoside	52194.8	15218.9	0.291578	-1.77805	0.0276164	1.35978	down
neg_3195	Neoacrimarine G	86721.2	379938	4.38114	2.13131	0.0332659	1.53955	up
neg_3197	Dimercaptosuccinic acid monomethyl ester	4.1766e+06	232130	0.0555787	-4.16932	0.00707641	1.69623	down
neg_3200	Tricrocin	1.36031e+06	536258	0.394218	-1.34294	0.00749596	1.6353	down
neg_3233	1-Carboxyvinyl carboxyphosphonate	29540.2	2165.68	0.0733128	-3.76979	0.0135337	1.63667	down
neg_3235	Erinapyrone C	227995	94688.4	0.415309	-1.26774	0.0298551	1.34551	down
neg_3245	Undeca-5,8-dienoyl-CoA	26573.1	2958.71	0.111342	-3.16693	0.00329458	1.78168	down
neg_3277	L-Cystine	691265	250424	0.362269	-1.46487	0.0197756	1.41721	down
neg_3310	Maclurin 3-C-(6''-p-hydroxybenzoyl-glucoside)	18722.8	1037.32	0.0554044	-4.17386	0.00948416	1.71901	down
neg_3322	Wyerol	2.03507e+06	772181	0.379438	-1.39806	0.000206567	2.07094	down
neg_3353	Sagecoumarin	554710	46489	0.0838078	-3.57677	0.0381842	1.29527	down
neg_3367	3-Hydroxy-2-methylpyridine-5-carboxylate	477454	952075	1.99407	0.995714	0.0425617	1.35805	up
neg_3371	Elsamitrucin	655684	159624	0.243446	-2.03833	0.000332519	1.97306	down
neg_3372	Licoagrone	1.35395e+07	1.51276e+06	0.111729	-3.16192	0.00772137	1.78094	down
neg_3374	18-Carboxy-dinor-LTE4	1.64871e+06	54447	0.0330239	-4.92034	0.00839035	1.73355	down
neg_3393	Garcimangosone D	574956	339013	0.589633	-0.76211	0.0468501	1.26833	down
neg_3399	L-1-Pyrroline-3-hydroxy-5-carboxylate	118726	257261	2.16685	1.1156	0.0234354	1.54098	up
neg_3402	5-[[5-[[5-(Pyrrol-2-ylidenemethyl)pyrrol-2-ylidene]methyl]-1H-pyrrol-2-yl]methylidene]pyrrole-2-carboxylic acid	1.59379e+06	738060	0.463086	-1.11065	0.0237805	1.42922	down
neg_3409	Kaempferol 3-neohesperidoside-7-(2''-p-coumaryllaminaribioside)	60993.6	15461.5	0.253494	-1.97998	0.0269006	1.37773	down
neg_3421	Epimedin B	808507	241035	0.298123	-1.74602	0.0119326	1.56247	down
neg_3431	Gluten exorphin A5	1.63813e+06	241145	0.147207	-2.76408	0.0142305	1.52346	down
neg_3442	Quercetin 3-(6''-caffeoylsophorotrioside)	894587	239521	0.267745	-1.90107	0.011783	1.4707	down
neg_3491	Arctic acid B	2.02663e+06	295274	0.145697	-2.77896	0.00397272	1.82725	down
neg_3514	Betavulgaroside II	8.03242e+06	128769	0.0160312	-5.96298	0.00686736	1.77328	down
neg_3551	Lyciumin C	281037	77428.5	0.27551	-1.85982	0.0384309	1.28279	down
neg_3582	Phloretin xylosyl-galactoside	175094	31122	0.177745	-2.49212	0.0240986	1.49055	down
neg_3583	Adenosyl cobyrinate hexaamide	244930	57528.3	0.234876	-2.09003	0.0272443	1.4249	down
neg_3587	5-Sulfo-1,3-benzenedicarboxylic acid	2.19894e+06	681934	0.31012	-1.6891	0.00220797	1.80125	down
neg_3616	Liriodendrin	1.22635e+06	253774	0.206934	-2.27276	0.00148187	1.89022	down
neg_3641	Furaneol 4-(6-malonylglucoside)	792145	462351	0.58367	-0.776776	0.0332065	1.38495	down
neg_3648	2-Acetylamino-7-methoxy-3H-phenoxazin-3-one	3.75044e+06	1.30161e+06	0.347055	-1.52676	0.00392279	1.69391	down
neg_3669	PIP(PGD2/18:3(6Z,9Z,12Z))	853153	96293.6	0.112868	-3.14729	0.00143565	1.97506	down
neg_3670	Flocoumafen	62294.1	13293.7	0.213402	-2.22835	0.0245467	1.4697	down
neg_3708	Defoslimod	6.05167e+06	51196.6	0.00845992	-6.88514	0.0127822	1.65338	down
neg_3713	URANTIDE	954056	313247	0.328333	-1.60677	0.0327309	1.31186	down
neg_3724	PIP(PGD2/22:4(7Z,10Z,13Z,16Z))	203874	37214.5	0.182536	-2.45374	0.00256494	1.78284	down
neg_3785	16alpha-Hydroxy DHEA 3-sulfate	1.12956e+06	89593.5	0.0793171	-3.65622	0.00944648	1.64821	down
neg_3798	PIP(5-iso PGF2VI/16:1(9Z))	3.28402e+06	123770	0.0376885	-4.72973	0.000140437	2.17218	down
neg_3807	PA(18:4(6Z,9Z,12Z,15Z)/LTE4)	1.68921e+07	180729	0.010699	-6.54638	0.00365075	1.94099	down
neg_3840	NPC	932303	173750	0.186367	-2.42378	0.0118965	1.55514	down
neg_3881	Trypanothione disulfide	1.02344e+06	560636	0.547798	-0.868285	0.0279008	1.44711	down
neg_3887	Oxytocin	3.46151e+07	154397	0.00446038	-7.80862	0.00406804	1.91756	down
neg_3895	Tracheloside	1.7207e+06	168557	0.0979589	-3.35168	0.000319613	2.07545	down
neg_3902	13-Hydroxy-5'-O-methylmelledonal	1.00466e+06	102364	0.101889	-3.29492	0.0052525	1.80951	down
neg_3903	CDP-DG(PGF1alpha/a-13:0)	847618	74873.7	0.0883343	-3.50088	0.0108042	1.57396	down
neg_3904	P-Cttlvc-T	417971	137596	0.329199	-1.60297	0.0106444	1.61358	down
neg_3983	Disialosyl galactosyl globoside	34994.8	11990.4	0.342633	-1.54526	0.0271089	1.41409	down
neg_3991	Aclacinomycin Y	3.29208e+06	771670	0.234402	-2.09294	0.00349475	1.78454	down
neg_4016	Deoxynivalenol	931379	557654	0.59874	-0.739998	0.0372378	1.34268	down
neg_4024	C-Telopeptide	1.80657e+07	908888	0.05031	-4.31301	0.00615001	1.82785	down
neg_4064	p-Tolyl Sulfate	6.84668e+06	120618	0.017617	-5.82689	0.0371607	1.26792	down
neg_4068	Asparaginylhistidine	6.12014e+06	267380	0.0436886	-4.5166	0.000479451	2.097	down
neg_4071	Aldoxorubicin	1.96504e+06	191646	0.0975281	-3.35804	0.0270313	1.37287	down
neg_4086	PIP(16:2(9Z,12Z)/PGD1)	333499	29466.4	0.0883553	-3.50054	0.00911523	1.69631	down
neg_4110	Vapreotide	2.04785e+06	251919	0.123016	-3.02308	0.00560958	1.75409	down
neg_4115	9-Hydroxymegastigma-4,6,7-trien-3-one	772228	1.77228e+06	2.29502	1.1985	0.0319393	1.46193	up
neg_4117	CMPF	149727	432899	2.89126	1.5317	0.0374633	1.49809	up
neg_4119	Eremopetasidione	770335	2.93995e+06	3.81645	1.93223	0.0288441	1.57185	up
neg_4127	CDP-DG(22:3(10Z,13Z,16Z)/PGE2)	283682	86789.4	0.305939	-1.70869	0.0390301	1.27711	down
neg_4157	2-Isopropyl-3-methoxypyrazine	10109.7	46596.2	4.60906	2.20447	0.0168303	1.62218	up
neg_4160	PIP(5-iso PGF2VI/18:3(6Z,9Z,12Z))	133133	58094	0.43636	-1.19641	0.0430335	1.21656	down
neg_4161	CDP-DG(i-19:0/PGE2)	1.24786e+06	124948	0.10013	-3.32005	0.014777	1.5347	down
neg_4178	CDP-DG(TXB2/16:1(9Z))	830210	100316	0.120832	-3.04893	0.0113625	1.62509	down
neg_4196	PIP(5-iso PGF2VI/20:4(8Z,11Z,14Z,17Z))	386565	78329.8	0.20263	-2.30308	0.000635623	1.8584	down
neg_4210	PE(14:0/5-iso PGF2VI)	38213.3	421.784	0.0110376	-6.50143	0.0239717	1.47437	down
neg_4217	Gazer	97206.8	33111.5	0.340629	-1.55373	0.0262852	1.31838	down
neg_4223	Suberohydroxamic Acid	57836.9	141387	2.44458	1.28959	0.0204978	1.56197	up
neg_4245	CDP-DG(18:3(6Z,9Z,12Z)/6 keto-PGF1alpha)	525339	42035.1	0.0800152	-3.64358	0.0107551	1.60171	down
neg_4253	Phaseolic acid	395166	954035	2.41426	1.27158	0.0325496	1.47003	up
neg_4261	Etamucine	2.13125e+06	958759	0.449858	-1.15246	0.0251101	1.42448	down
neg_4277	L-Tyrosine, N-(2-(methoxycarbonyl)phenyl)-O-(2-(5-methyl-2-phenyl-4-oxazolyl)ethyl)-	333541	144276	0.432559	-1.20903	0.0351885	1.32557	down
neg_429	3,3',5-Triiodothyroacetic acid sulfate	271347	1.07902e+06	3.97653	1.99151	0.0142756	1.66814	up
neg_4388	CDP-DG(LTE4/a-13:0)	420015	109649	0.261061	-1.93754	0.00715189	1.7171	down
neg_4395	2-Phenylethyl beta-D-glucopyranoside	253911	719434	2.83341	1.50254	0.045716	1.47278	up
neg_4412	Hexyl-agarose	821936	138311	0.168275	-2.57111	0.00235273	1.88732	down
neg_4413	Lorlatinib	1.36591e+06	114568	0.0838765	-3.57559	0.018131	1.49655	down
neg_4421	(1-(2-(Methylsulfonamido)ethyl)piperidin-4-yl)methyl 5-fluoro-2-methoxy-1H-indole-3-carboxylate	5.79733e+06	264725	0.0456633	-4.45282	0.043172	1.41534	down
neg_4451	CDP-DG(20:3(5Z,8Z,11Z)/PGJ2)	677924	38217.5	0.0563743	-4.14882	0.0106822	1.66265	down
neg_4454	Demethyldecarbamoylnovobiocin	460131	18206.7	0.0395684	-4.65951	0.000187431	2.20737	down
neg_4466	1-Hydroxycyclohexyl phenyl ketone	92390.2	310195	3.35745	1.74737	0.0244999	1.52933	up
neg_4471	CDP-DG(18:3(6Z,9Z,12Z)/PGF2alpha)	863032	112776	0.130674	-2.93596	0.00109077	1.9814	down
neg_4475	alpha-Monofluoromethyl histidine	253342	126578	0.499634	-1.00106	0.00331155	1.717	down
neg_4489	11-Hydroxyaclacinomycin X	1.02061e+06	405559	0.397369	-1.33145	0.0240756	1.38867	down
neg_4494	PGP(6 keto-PGF1alpha/18:1(11Z))	1.61976e+06	103859	0.0641199	-3.96308	0.00266725	1.92842	down
neg_4495	PIP(18:1(11Z)/PGJ2)	266487	54906.7	0.206039	-2.27901	0.0145708	1.56234	down
neg_4497	PIP(20:2(11Z,14Z)/PGJ2)	2.31713e+06	77807.1	0.0335791	-4.89629	0.016343	1.61041	down
neg_4506	Agar	636728	262124	0.411673	-1.28043	0.00391512	1.57964	down
neg_4522	PIP(6 keto-PGF1alpha/16:1(9Z))	1.2345e+06	88105.1	0.0713689	-3.80856	0.000564513	2.09543	down
neg_4541	Validamycin B	387091	127212	0.328635	-1.60544	0.00755848	1.55636	down
neg_4550	(2E,11Z)-5-[5-(Methylthio)-4-penten-2-ynyl]-2-furanacrolein	4.23372e+06	536544	0.126731	-2.98016	0.00084901	2.09567	down
neg_4554	trans-Grandmarin	3.21174e+06	1.25842e+06	0.391818	-1.35175	0.00446956	1.61034	down
neg_4604	1,2,4-Oxadiazole	2763.2	10232.5	3.70312	1.88874	0.0332935	1.42789	up
neg_4608	Dapdiamide A	2.68986e+06	1.16297e+06	0.432353	-1.20972	0.000832198	1.92942	down
neg_4609	(8S)-8-Amino-7-oxononanoylcarnitine	4.35689e+06	1.12102e+06	0.257299	-1.95848	0.000323343	2.01678	down
neg_4631	6''-O-alpha-D-Galactopyranosylciceritol	741512	410327	0.553366	-0.853694	0.0207259	1.48575	down
neg_4643	Acacetin	550040	224719	0.40855	-1.29141	0.00205155	1.83365	down
neg_4648	Ranelic acid	3.04633e+06	239515	0.078624	-3.66889	0.000587768	2.14128	down
neg_4666	Biotripyrrin-b	8.4989e+06	208583	0.0245424	-5.34858	0.00833887	1.79345	down
neg_4686	Protionamide	94367	221035	2.34229	1.22792	0.0345187	1.47674	up
neg_4735	CDP-DG(16:0/PGF2alpha)	507037	41240.7	0.0813367	-3.61995	0.0150166	1.62223	down
neg_4738	Isoleucyl-Valine	254484	1.17593e+06	4.62084	2.20815	0.0055498	1.82758	up
neg_4747	Cyclo(Leu-Phe)	163706	82055.7	0.501237	-0.996435	0.010273	1.53541	down
neg_4752	N'-Methoxy-4-[5-[4-(N'-methoxycarbamimidoyl)phenyl]furan-2-yl]benzenecarboximidamide	1.08666e+07	4.82181e+06	0.443727	-1.17225	0.00141494	1.83961	down
neg_4767	PIP(16:1(9Z)/5-iso PGF2VI)	1.01781e+06	96069.1	0.094388	-3.40525	0.000244638	2.1561	down
neg_479	Zinc dithionite	26304.3	280769	10.6739	3.41601	0.0138876	1.71436	up
neg_4814	PS(22:5(7Z,10Z,13Z,16Z,19Z)/LTE4)	200539	43105.9	0.21495	-2.21793	0.0171839	1.49128	down
neg_4823	3-Tyr-octreotide	426237	101630	0.238436	-2.06833	0.00707518	1.65959	down
neg_4859	(±)-2-Pentylthiazolidine	25602	1912.66	0.0747075	-3.7426	0.00440461	1.69335	down
neg_4886	Validamycin A	758301	67758.7	0.089356	-3.48429	0.00482257	1.87015	down
neg_4893	R-3-(Methylthio)-1-hexanol	62329.5	141028	2.26262	1.178	0.0334558	1.46364	up
neg_4894	5-Hydroxy-p-mentha-6,8-dien-2-one	1.83697e+06	4.0165e+06	2.18648	1.12861	0.0387851	1.41677	up
neg_4922	Heptylmalonic acid	44543.8	107521	2.41383	1.27132	0.0334177	1.48501	up
neg_4938	Cys-tyr-phe-gln-asn-cys-pro-arg	573012	42740.1	0.0745885	-3.7449	0.00209332	1.9646	down
neg_4942	PPOH	1.5696e+06	3.97828e+06	2.53459	1.34175	0.0197724	1.54677	up
neg_4964	E-Guggulsterone	4.14154e+06	2.76892e+06	0.668571	-0.580847	0.0450784	1.33085	down
neg_4969	N-Benzyladriamycin-14-valerate	2.28319e+06	351764	0.154067	-2.69837	0.00176657	1.97406	down
neg_5048	Juvenile hormone III acid	1.9631e+06	4.7243e+06	2.40655	1.26697	0.0242487	1.52955	up
neg_5068	D-Glucuronic acid 1-phosphate	6925.52	126421	18.2543	4.19017	0.00770152	1.75743	up
neg_5212	9,10-DiHODE	1.28717e+06	2.96873e+06	2.30639	1.20564	0.0471037	1.38303	up
neg_5213	3-Hydroxypyridine sulfate	1.21369e+07	820848	0.0676322	-3.88614	0.00022788	2.20587	down
neg_525	Carbamothioic acid, diethyl-	787900	228203	0.289635	-1.78769	0.00292778	1.83572	down
neg_5250	Olsalazine	1.19923e+06	334165	0.27865	-1.84347	0.00600874	1.74555	down
neg_5261	Tomatoside A	2.20577e+06	640447	0.290351	-1.78413	0.00325461	1.85058	down
neg_5278	Glucal	105030	269137	2.56248	1.35754	0.0208692	1.60267	up
neg_5305	Pyridoxamine 5'-phosphate	7.89475e+06	876375	0.111007	-3.17127	0.000327688	2.18609	down
neg_5311	14alpha-Hydroxypaxilline	1.62855e+06	791104	0.485774	-1.04164	0.00751098	1.58167	down
neg_5319	PIP(TXB2/16:2(9Z,12Z))	868968	327780	0.377206	-1.40658	0.0451574	1.28237	down
neg_5334	CDP-DG(20:2(11Z,14Z)/6 keto-PGF1alpha)	1.37224e+06	48287.9	0.0351891	-4.82873	0.0029633	1.92925	down
neg_5336	HARMOL	13935.8	28437.4	2.0406	1.02899	0.0454434	1.30155	up
neg_5339	Pyrrolidin-1-yl N,N-bis(sulfanyl)carbamate	26256.6	2179.89	0.0830224	-3.59036	0.0301958	1.43538	down
neg_5358	Phenethyl 6-galloylglucoside	755627	143807	0.190315	-2.39354	0.000102171	2.14513	down
neg_5373	PIP(18:2(9Z,12Z)/PGE2)	3.39638e+06	278457	0.0819865	-3.60847	0.00388046	1.83054	down
neg_5374	PIP(16:2(9Z,12Z)/PGE2)	4.51941e+06	562234	0.124404	-3.00689	0.00278323	1.89706	down
neg_5481	PI(PGJ2/20:4(5Z,8Z,11Z,14Z))	722741	201270	0.278482	-1.84435	0.00384321	1.7635	down
neg_5505	2-[1-[2-[(4-Carbamimidoylbenzoyl)amino]-3-(4-hydroxyphenyl)propanoyl]piperidin-4-yl]oxyacetic acid	245433	95973.3	0.391036	-1.35463	0.0130295	1.48767	down
neg_5515	5,5-Dimethyl-2-phenylmorpholine	6970.04	27587.9	3.95806	1.9848	0.0161668	1.59281	up
neg_5532	CDP-DG(20:2(11Z,14Z)/TXB2)	71651.6	23260.9	0.324639	-1.62309	0.0404165	1.37348	down
neg_5557	PE(LTE4/DiMe(13,5))	249293	124451	0.499216	-1.00226	0.0276686	1.27637	down
neg_5618	PIP(PGF2alpha/18:3(6Z,9Z,12Z))	275338	73953.7	0.268592	-1.89651	0.0220126	1.47739	down
neg_5621	Endoxifen O-glucuronide	496933	30467.2	0.0613105	-4.02772	0.00496223	1.83787	down
neg_5623	(1alpha,4beta,5beta)-4-Hydroxy-7(11),10(14)-guaiadien-8-one	35927.7	222782	6.20084	2.63246	0.00751658	1.76077	up
neg_5657	Pyrogallol-2-O-glucuronide	214558	16215.8	0.0755773	-3.7259	0.00171131	2.01569	down
neg_5679	Lafutidine	267337	106947	0.400046	-1.32176	0.0258838	1.41032	down
neg_5699	6β-hydroxytestosterone	288514	1.20546e+06	4.17816	2.06287	0.00928933	1.70935	up
neg_5777	Digitoxigenin 3-[glucosyl-(1->6)-glucosyl-(1->4)-2,6-dideoxyribohexoside]	2.71414e+06	705921	0.26009	-1.94292	0.00459686	1.75967	down
neg_5782	Epioxylubimin	1.35414e+06	2.95612e+06	2.18302	1.12632	0.0441435	1.32606	up
neg_5795	Ampeloside Bf2	211558	91291.2	0.431518	-1.21251	0.0250992	1.47781	down
neg_5796	PIP(PGE2/20:4(8Z,11Z,14Z,17Z))	490731	50794.4	0.103508	-3.27219	0.00886304	1.72582	down
neg_5803	Oxdralazine	265382	68237.8	0.257131	-1.95943	0.00489145	1.67676	down
neg_5854	AMPHOTERICIN B METHYL ESTER	550423	48161.7	0.0874994	-3.51458	0.0348521	1.40122	down
neg_5859	Butirosina	2.05305e+06	1.08727e+06	0.529586	-0.917062	0.0124239	1.45346	down
neg_588	5-Fluorouridine 5'-triphosphate	28418.2	13411.7	0.47194	-1.08332	0.0388409	1.22605	down
neg_5999	Scillipheosidin 3-[glucosyl-(1->2)-rhamnoside]	1.0962e+06	462920	0.422295	-1.24368	0.0272851	1.37738	down
neg_600	5-Iodo-2'-deoxyuridine triphosphate	9906.91	1954.14	0.19725	-2.3419	0.00746544	1.58322	down
neg_6005	CDP-DG(18:2(9Z,11Z)/PGF1alpha)	229472	44601.5	0.194366	-2.36315	0.0347354	1.41736	down
neg_6023	(3b,9R)-5-Megastigmene-3,9-diol 9-[apiosyl-(1->6)-glucoside]	298301	40814	0.136822	-2.86963	0.00107898	2.03498	down
neg_6048	Kanamycin A	180358	73394.2	0.406935	-1.29713	0.00978604	1.68077	down
neg_6209	Chinenoside II	471369	57345.1	0.121656	-3.03912	0.00920285	1.72493	down
neg_6211	5-Hydroxy-1-methylhydantoin	196571	18912.8	0.0962133	-3.37762	0.000327726	2.0986	down
neg_6215	gamma-Glutamylcysteine	2.49413e+06	410786	0.164702	-2.60207	8.77115e-06	2.16412	down
neg_6240	MPPa (Methyl pyropheophorbide-a)	3.20569e+07	1.788e+07	0.557757	-0.842291	0.0088288	1.59169	down
neg_6250	(S)-3-(4-Methoxyphenyl)-N-((S)-1-((R)-2-methyloxiran-2-yl)-1-oxo-3-phenylpropan-2-yl)-2-((S)-2-(2-morpholinoacetamido)propanamido)propanamide	4.5802e+06	2.69507e+06	0.588417	-0.765088	0.0355431	1.32648	down
neg_6251	(3Z)-Phycoerythrobilin	5.6525e+06	2.01126e+06	0.355818	-1.49079	0.00177374	1.81003	down
neg_6258	4-Acetamido-2-aminobutanoic acid	18502.9	44840.1	2.42342	1.27704	0.0248491	1.50877	up
neg_6273	Ouabain	2.09986e+06	1.2852e+06	0.612041	-0.708301	0.0414857	1.35509	down
neg_6288	3-carboxy-4-methyl-5-pentyl-2-furanpropanoic acid	1.58394e+06	407823	0.257474	-1.9575	0.00109278	1.94219	down
neg_6322	Alamandine	659980	212030	0.321268	-1.63815	0.0129228	1.52928	down
neg_6335	(2S)-2-[[2-[(2S,3S)-2-[[(2R)-2-Amino-3-mercaptopropyl]amino]-3-methylpentoxy]-1-oxo-3-phenylpropyl]amino]-4-methylsulfonylbutanoic acid propan-2-yl ester	3.81851e+06	2.2222e+06	0.581954	-0.781022	0.0116033	1.52983	down
neg_6339	PI(TXB2/20:2(11Z,14Z))	280441	125030	0.445832	-1.16543	0.00632026	1.60399	down
neg_6347	Carboxyyessotoxin	301448	173133	0.574339	-0.800026	0.0477756	1.28259	down
neg_6361	(2R,4S)-4-Carbamimidamido-3-acetamido-2-((1R,2R)-2-hydroxy-1-methoxy-3-(octanoyloxy)propyl)-3,4-dihydro-2H-pyran-6-carboxylic acid	96235	27894.5	0.289859	-1.78658	0.000532939	1.858	down
neg_6369	Hydroxyisonobilin	3.08837e+06	533575	0.172769	-2.53308	0.0405598	1.30555	down
neg_6378	Cabazitaxel	150223	87463.6	0.582225	-0.78035	0.0419384	1.30634	down
neg_6415	(E)-4-[[(1R)-2-[[(2R)-2-(2-Adamantyloxycarbonylamino)-3-(1H-indol-3-yl)-2-methylpropanoyl]amino]-1-phenylethyl]amino]-4-oxobut-2-enoic acid	7.06911e+06	4.15168e+06	0.5873	-0.767832	0.0184316	1.53894	down
neg_6431	Remogliflozin A	2.7126e+07	9.24792e+06	0.340924	-1.55248	0.00568953	1.6092	down
neg_6480	Papa nonoate	16787	38711.7	2.30605	1.20542	0.0345962	1.3979	up
neg_6481	Nb-Methyltetrahydroharmol	373687	855255	2.28869	1.19452	0.0276208	1.4479	up
neg_6483	Pyridoxamine phosphate	5.5037e+06	1.75624e+06	0.319101	-1.64791	0.000975525	1.95782	down
neg_6521	4-Hydroxy-all-trans-retinyl acetate	7.39427e+06	2.74308e+06	0.370973	-1.43061	0.000674018	1.93538	down
neg_6541	p-Cumic alcohol	8839.84	21069.8	2.3835	1.25308	0.0473134	1.34012	up
neg_6558	5-Valyl angiotensin II	195143	94543.1	0.48448	-1.04549	0.0273934	1.31243	down
neg_656	3-Propyl-1H-pyrazole	1.56279e+06	739045	0.472901	-1.08039	0.00187529	1.76112	down
neg_6611	PI(LTE4/16:1(9Z))	113037	61009.7	0.539734	-0.88968	0.0102514	1.46085	down
neg_6612	PS(LTE4/22:4(7Z,10Z,13Z,16Z))	923891	404369	0.43768	-1.19205	0.00148253	1.81362	down
neg_6638	PA(20:5(7Z,9Z,11E,13E,17Z)-3OH(5,6,15)/19:0)	507530	945208	1.86237	0.897139	0.0392894	1.36071	up
neg_6645	PI(18:3(6Z,9Z,12Z)/PGF1alpha)	187626	81407.7	0.433882	-1.20463	0.000767473	1.90227	down
neg_6647	PG(22:4(7Z,10Z,13Z,16Z)/LTE4)	1.95968e+06	705094	0.359801	-1.47473	0.00081744	1.86958	down
neg_6651	S-Nitroso-N-acetylcysteine	30161.2	105070	3.48361	1.80058	0.013736	1.5969	up
neg_6661	Lanatoside	618349	190188	0.307574	-1.70099	6.81388e-05	2.08255	down
neg_6668	Glycinamide, glycyl-L-prolyl-	428681	1.68578e+06	3.93248	1.97544	0.00954117	1.70568	up
neg_6676	PG(PGJ2/20:4(5Z,8Z,11Z,14Z))	184510	99765.3	0.540703	-0.887091	0.00581321	1.61159	down
neg_6680	Cyclo[(2Z)-2-amino-2-butenoyl-L-valyl-(3S,4E)-3-hydroxy-7-mercapto-4-heptenoyl-D-valyl-D-cysteinyl],cyclic (3¬¨¬®‚àö√ú5)-disulfide	163878	79094.7	0.482645	-1.05097	0.0088856	1.57262	down
neg_6692	Hypromellosum	959278	424717	0.442746	-1.17545	0.000338536	1.97274	down
neg_6735	Postin	5.91661e+06	1.26624e+07	2.14014	1.0977	0.029713	1.46015	up
neg_6740	Sorbinil	25578	71430.1	2.79264	1.48163	0.0301511	1.38851	up
neg_6746	21-Hydroxypregnenolone	2.82626e+06	1.12742e+07	3.98908	1.99605	0.00916176	1.71233	up
neg_6759	SM(d16:2(4E,8Z)/PGE2)	47698.4	411259	8.62207	3.10803	0.0273286	1.47619	up
neg_6773	Physalolactone	131891	21935.4	0.166315	-2.58801	0.00678824	1.7759	down
neg_6799	PA(PGF2alpha/14:0)	38667.1	315070	8.14827	3.02649	0.0243543	1.59479	up
neg_6811	Fidaxomicin	1.86393e+06	347879	0.186637	-2.42169	0.000445907	2.03418	down
neg_6823	PA(2:0/22:5(4Z,7Z,10Z,13Z,19Z)-O(16,17))	5.88861e+06	3.00788e+06	0.510797	-0.969179	0.00126883	1.97505	down
neg_6824	Kanokoside C	73165.7	419504	5.73361	2.51944	0.0148975	1.65666	up
neg_6827	PE(DiMe(11,3)/PGE2)	212007	804748	3.79586	1.92443	0.0170297	1.60014	up
neg_6831	PIP(20:1(11Z)/PGF2alpha)	2.15906e+06	431373	0.199797	-2.32339	0.00267439	1.91023	down
neg_6837	((2R,5R)-2-Benzyl-5-(prop-2-yn-1-yloxy)piperidin-1-yl)(4-(bis(4-fluorophenyl)(hydroxy)methyl)-2H-1,2,3-triazol-2-yl)methanone	2.04405e+06	1.12877e+06	0.552223	-0.856678	0.00372588	1.81702	down
neg_6839	PGP(22:4(7Z,10Z,13Z,16Z)/PGE1)	6.58877e+06	2.55759e+06	0.388175	-1.36522	8.92687e-05	2.18354	down
neg_6843	Quinupristin	2.87884e+06	1.15043e+06	0.399617	-1.32331	0.000131612	2.13887	down
neg_6873	PI(18:2(9Z,12Z)/PGJ2)	76342.1	160519	2.10263	1.0722	0.045683	1.34471	up
neg_6877	OP-1118	1.09633e+06	628305	0.5731	-0.803142	0.0235935	1.38202	down
neg_6909	all-trans-Nonaprenyl diphosphate	447192	1.60067e+06	3.57938	1.83971	0.0167037	1.67042	up
neg_6917	Atipamezole	186749	501823	2.68716	1.42608	0.0394636	1.3867	up
neg_6943	Salinomycin	199443	1.54273e+06	7.73517	2.95143	0.0418985	1.35305	up
neg_6958	Gly-Pro-Gly-Arg-Ala-Phe	548797	176367	0.32137	-1.63769	0.000806971	1.92748	down
neg_6961	3-Aminoazetidin-2-one	16191.7	45467.2	2.80806	1.48957	0.0343068	1.36397	up
neg_6994	PA(14:0/PGE1)	54643.7	118549	2.16949	1.11736	0.0477427	1.29668	up
neg_6996	PA(PGJ2/22:0)	598408	1.54648e+06	2.58432	1.36978	0.0204911	1.50682	up
neg_7006	(8S,9R,10S,13S,14S)-10,13-Dimethyl-2,3,4,5,6,7,8,9,12,14,15,16-dodecahydro-1H-cyclopenta[a]phenanthrene-11,17-dione	34289.8	203870	5.94551	2.5718	0.0185444	1.56064	up
neg_7029	Edrophonium	66385.5	256313	3.86098	1.94897	0.0110991	1.62444	up
neg_7032	2-Imidazolidinone, 4-hydroxy-1-(5-nitro-2-thiazolyl)-	231614	1.10407e+06	4.76687	2.25304	0.0102433	1.63261	up
neg_7033	Theaspirane	3.44391e+06	1.37824e+07	4.00196	2.00071	0.010705	1.63331	up
neg_7045	Avenacin B2	745498	283561	0.380365	-1.39454	0.00213921	1.80372	down
neg_7047	lipiarmycin a4	248301	113446	0.456888	-1.13009	0.0322801	1.30173	down
neg_7066	PI(6 keto-PGF1alpha/18:3(6Z,9Z,12Z))	398561	202631	0.508407	-0.975945	0.00444577	1.64428	down
neg_7067	PI(22:5(4Z,7Z,10Z,13Z,16Z)/6 keto-PGF1alpha)	3.24804e+06	918196	0.282692	-1.8227	8.38172e-08	2.32556	down
neg_7068	PIP(6 keto-PGF1alpha/20:2(11Z,14Z))	1.28624e+06	462472	0.359552	-1.47573	0.00169937	1.83245	down
neg_7069	Ornithokinin	434600	112704	0.259329	-1.94715	0.0463766	1.25657	down
neg_7073	PI(PGE1/18:3(6Z,9Z,12Z))	139519	41758.6	0.299304	-1.74032	8.15377e-05	2.08723	down
neg_7075	PIP(PGE1/20:1(11Z))	2.27274e+06	595428	0.261987	-1.93243	0.0240817	1.4145	down
neg_7104	PI(16:0/6 keto-PGF1alpha)	77007.8	30141.2	0.391404	-1.35327	0.0145371	1.50617	down
neg_7105	Celanide	2.17965e+06	626784	0.287562	-1.79806	0.000701659	1.9039	down
neg_7107	PIP(16:1(9Z)/PGJ2)	109838	57046.7	0.519373	-0.945158	0.027887	1.40715	down
neg_7118	N,N-Dihexyl-2-(4-fluorophenyl)indole-3-acetamide	319439	775441	2.42751	1.27948	0.0488671	1.31243	up
neg_712	Grevilline D	5.82944e+06	2.06266e+07	3.53835	1.82308	0.0109022	1.6648	up
neg_7144	D-Urobilin	580895	355138	0.611363	-0.709898	0.0424134	1.36334	down
neg_716	Wharangin	2.69392e+06	7.7739e+06	2.88572	1.52893	0.0159961	1.59199	up
neg_7163	Ginsenoside B2	1.19699e+06	474999	0.396829	-1.33341	0.00105419	1.82835	down
neg_7170	(1R,3S,5Z)-5-[(2Z)-2-[(1R,3Ar,7aS)-1-[(2S)-1-[3-(2-hydroxypropan-2-yl)phenoxy]propan-2-yl]-7a-methyl-2,3,3a,5,6,7-hexahydro-1H-inden-4-ylidene]ethylidene]-4-methylidenecyclohexane-1,3-diol	1.66026e+07	4.20527e+07	2.5329	1.34079	0.0235128	1.52607	up
neg_7178	PG(i-19:0/PGF1alpha)	1.3948e+06	5.84163e+06	4.18814	2.06631	0.0283189	1.47935	up
neg_7207	Platydesminium	35960.6	16892.7	0.469755	-1.09002	0.0185081	1.49125	down
neg_7217	Dehydroepiandrosterone	667412	2.35187e+06	3.52387	1.81716	0.0185615	1.60455	up
neg_7228	1-Pyrrolidinyloxy, 3-(aminocarbonyl)-2,2,5,5-tetramethyl-	13158.8	30865.7	2.34563	1.22998	0.0366672	1.33808	up
neg_7269	Apramycin	2.2249e+07	3.12978e+06	0.140671	-2.82961	0.000132128	2.15372	down
neg_7271	Brecanavir	138380	73097.8	0.528238	-0.92074	0.038129	1.19496	down
neg_7292	Pyoverdin G4R	168398	81417.9	0.483484	-1.04846	0.0213335	1.4183	down
neg_731	(E)-5-(Quinoxalin-6-ylmethylene)thiazolidine-2,4-dione	8.32336e+06	3.78968e+06	0.455307	-1.13509	0.000723596	1.81449	down
neg_7343	N-Arachidonoyl Glutamine	1.40707e+07	3.8852e+07	2.76119	1.46529	0.0469675	1.32678	up
neg_7354	PG(20:4(5Z,8Z,11Z,14Z)-OH(20)/20:2(11Z,14Z))	281462	1.55883e+06	5.53833	2.46945	0.0391392	1.37913	up
neg_7356	PG(20:5(7Z,9Z,11E,13E,17Z)-3OH(5,6,15)/20:3(5Z,8Z,11Z))	411621	1.51843e+06	3.68891	1.88319	0.0207377	1.54469	up
neg_7402	Tyr-Gly-Gly-Trp-Leu	1.15891e+06	593549	0.512162	-0.965327	0.0217274	1.35675	down
neg_742	cyclic GMP-AMP	1.61298e+06	3.58052e+06	2.21981	1.15044	0.0361756	1.4321	up
neg_7483	PIP(16:0/PGF1alpha)	299182	115952	0.387563	-1.3675	0.0205763	1.43648	down
neg_7514	SM(d19:1/5-iso PGF2VI)	226105	1.21187e+06	5.35978	2.42217	0.0392599	1.39423	up
neg_7567	PG(22:6(5Z,7Z,10Z,13Z,16Z,19Z)-OH(4)/a-21:0)	3.40858e+06	1.81859e+06	0.533533	-0.906351	0.0101998	1.50832	down
neg_757	Apigenidin	984467	511087	0.519151	-0.945775	0.0111575	1.5577	down
neg_7570	PC(P-16:0/LTE4)	576067	239293	0.415392	-1.26746	0.0398177	1.25695	down
neg_7571	PE(DiMe(13,5)/TXB2)	134446	39469.8	0.293573	-1.76821	0.00347477	1.6502	down
neg_7584	Primary fluorescent chlorophyll catabolite	618679	237174	0.383355	-1.38325	0.000536566	1.86276	down
neg_7598	(R)-1-O-[b-D-Glucopyranosyl-(1->6)-b-D-glucopyranoside]-1,3-octanediol	6.41751e+06	3.91385e+06	0.609871	-0.713425	0.0343909	1.36541	down
neg_7639	PG(LTE4/18:3(6Z,9Z,12Z))	245325	119502	0.487118	-1.03766	0.0455804	1.31762	down
neg_7691	Fludrocortisone acetate	100825	221649	2.19834	1.13642	0.0376695	1.44217	up
neg_7723	Phytocassane E	161958	387722	2.39396	1.2594	0.0241468	1.5052	up
neg_7730	Glycylserylprolylmethionylphenylalanylvalinamide	3.26172e+06	1.67581e+06	0.51378	-0.960777	0.00510724	1.65283	down
neg_7738	Macaridine	147014	613413	4.17247	2.0609	0.0246598	1.31274	up
neg_7768	DG(PGF1alpha/2:0/0:0)	2.84622e+07	1.26455e+07	0.444291	-1.17042	0.000750208	1.93845	down
neg_777	5-Sulfoxymethylfurfural	1.63434e+06	982406	0.601102	-0.734318	0.0345239	1.36557	down
neg_7770	Galactosylhydroxylysine	1.55722e+06	523060	0.335894	-1.57392	0.00910896	1.6771	down
neg_7775	PC(LTE4/18:0)	482141	189941	0.393954	-1.3439	0.00459324	1.73383	down
neg_7777	Physangulide	2.00434e+06	959474	0.478699	-1.06281	0.00594756	1.60283	down
neg_7799	Lubiprostone	480111	109588	0.228255	-2.13128	0.00416736	1.60636	down
neg_7807	L-alpha-Amino-1H-pyrrole-1-hexanoic acid	5113.06	33036	6.46109	2.69178	0.00484881	1.82256	up
neg_7811	16-a-Hydroxypregnenolone	1.89915e+06	407767	0.21471	-2.21954	0.00279438	1.83613	down
neg_7822	Bedoradrine	1.44634e+07	2.28857e+06	0.158232	-2.65988	0.00543762	1.81641	down
neg_7826	Polyporenic acid C	2.19341e+06	9.52424e+06	4.3422	2.11843	0.00562895	1.8306	up
neg_7829	Lucyoside J	3.94898e+06	988665	0.25036	-1.99793	0.0058649	1.79499	down
neg_7845	PC(5-iso PGF2VI/16:0)	86474.8	192316	2.22396	1.15313	0.0358811	1.42369	up
neg_7864	PA(TXB2/20:2(11Z,14Z))	103489	234708	2.26796	1.18139	0.0432769	1.35785	up
neg_787	4-hydroxyoctanedioyl-CoA	800110	290967	0.363658	-1.45934	0.000175898	2.07972	down
neg_7880	9-Pentadecene-12,14-diyne-1,11-diol	559102	1.50494e+06	2.69172	1.42853	0.0331017	1.48353	up
neg_799	2-Furanmethanol	523797	238504	0.455337	-1.13499	0.000682192	1.8578	down
neg_7990	PI(TXB2/16:0)	336377	186492	0.554415	-0.850962	0.0307451	1.37139	down
neg_8019	Metildigoxin	225863	42696.8	0.189039	-2.40325	0.000423043	2.04326	down
neg_8030	PI(16:1(9Z)/6 keto-PGF1alpha)	507207	1.22283e+06	2.41091	1.26958	0.0376797	1.41243	up
neg_8046	Betavulgaroside VI	573962	1.35039e+06	2.35275	1.23435	0.0265778	1.46151	up
neg_8054	Caproylcholine	57196.1	26992	0.47192	-1.08338	0.00492165	1.64477	down
neg_8070	3-Hydroxy-4-butanolide	60868.1	1356.02	0.022278	-5.48824	0.000937826	1.91687	down
neg_8073	PIP(TXB2/18:1(11Z))	26861.3	15169.6	0.564739	-0.824344	0.0181534	1.49351	down
neg_8110	PC(22:3(10Z,13Z,16Z)/PGF1alpha)	151770	6.00258e+06	39.5506	5.30563	0.0105387	1.66228	up
neg_8122	Metyrapol	95977.9	44191.2	0.460432	-1.11894	0.00787869	1.67747	down
neg_8129	PA(15:0/PGE2)	1.7663e+07	9.09924e+06	0.515158	-0.956912	0.0452848	1.4238	down
neg_8131	PG(a-25:0/20:3(5Z,8Z,11Z)-O(14R,15S))	398639	115036	0.288572	-1.793	0.0016363	1.87886	down
neg_8155	(1R,6R)-6-Hydroxy-2-succinylcyclohexa-2,4-diene-1-carboxylate	31604	3461.88	0.109539	-3.19048	0.0189626	1.50653	down
neg_8183	2,5-Dioxopyrrolidin-1-yl 6-(5-((3aS,4S,6aR)-2-oxohexahydro-1H-thieno[3,4-d]imidazol-4-yl)pentanamido)hexanoate	23814.9	6509.65	0.273344	-1.87121	0.0466972	1.29626	down
neg_8189	PIP(22:3(10Z,13Z,16Z)/PGF1alpha)	436404	83483.8	0.191299	-2.3861	0.0238413	1.47522	down
neg_8192	Prostaglandin A2	917242	3.34377e+06	3.64546	1.8661	0.0153075	1.64433	up
neg_8196	3,16-DIDEOXYMEXICANOLIDE-3β-DIOL	6.75522e+07	4.11447e+07	0.609079	-0.715298	0.0165015	1.41717	down
neg_8204	BQ 123	2.69351e+06	684272	0.254044	-1.97685	0.00234902	1.90494	down
neg_8213	Araliasaponin II	4.58714e+06	2.36793e+06	0.516211	-0.953969	0.00478768	1.49589	down
neg_8215	PI(20:2(11Z,14Z)/PGE1)	597918	318479	0.532646	-0.908751	0.031878	1.1829	down
neg_8228	PC(DiMe(13,5)/TXB2)	393028	3.21129e+06	8.17065	3.03045	0.0179194	1.58765	up
neg_825	Luteolin 7-O-[beta-D-glucuronosyl-(1->2)-beta-D-glucuronide]-4'-O-beta-D-glucuronide	577637	305706	0.529236	-0.918018	0.0175595	1.53623	down
neg_8250	Sinapoylputrescine	374732	182362	0.486647	-1.03905	0.0346861	1.37119	down
neg_8281	Oleamide	31917.1	91163.5	2.85626	1.51413	0.0359921	1.43954	up
neg_8327	3,5-Dimethyl-2-(3-pyridyl)thiazolidin-4-one	13021.7	49843.3	3.82771	1.93648	0.0379566	1.36231	up
neg_833	nona-2,4,6-trienedioyl-CoA	136008	50581.5	0.3719	-1.42701	0.00400745	1.72235	down
neg_8337	Shyobunol	345474	1.23378e+06	3.57127	1.83644	0.0301286	1.50359	up
neg_8350	Dihydrodigitoxin	367557	116901	0.318048	-1.65268	0.000289474	2.02848	down
neg_8353	3-hydroxyoctanoyl carnitine	24946.7	5420.12	0.217269	-2.20245	0.00940116	1.62122	down
neg_8428	PA(P-16:0/20:4(6Z,8E,10E,14Z)-2OH(5S,12R))	107852	451244	4.18392	2.06485	0.0108107	1.69299	up
neg_8434	Staphyloxanthin	224816	85294	0.379394	-1.39823	0.00929254	1.63855	down
neg_8493	20-Hydroxyecdysone	4.07667e+06	1.51091e+07	3.70624	1.88996	0.0145753	1.62977	up
neg_8496	SM(d17:2(4E,8Z)/5-iso PGF2VI)	76749.1	237841	3.09894	1.63177	0.0209001	1.56983	up
neg_8504	(3S,5R,6R)-3,5-dihydroxy-6,7-didehydro-5,6-dihydro-12'-apo-beta-caroten-12'-al	1.18015e+06	736343	0.623939	-0.680523	0.0341575	1.34943	down
neg_8528	Ala Gln Val Arg	2.62362e+07	1.49122e+07	0.568382	-0.815067	0.00867804	1.62029	down
neg_8558	Kudzusaponin SA1	3.15066e+06	794807	0.252267	-1.98698	8.70429e-05	2.16342	down
neg_8565	PI(TXB2/22:4(10Z,13Z,16Z,19Z))	239004	126973	0.531257	-0.912517	0.0202111	1.24426	down
neg_8586	4-Dihydroboldenone	81610.5	515475	6.31628	2.65908	0.0166207	1.70454	up
neg_8606	PS(22:2(13Z,16Z)/18:1(12Z)-2OH(9,10))	320234	149096	0.465584	-1.10289	0.029223	1.31095	down
neg_8673	3-Nonyl-1H-pyrazole	56374.2	8251.08	0.146363	-2.77238	0.0212592	1.37397	down
neg_8707	Ptychodiscus brevis toxin	8.66521e+06	1.98741e+06	0.229355	-2.12435	0.0493765	1.37104	down
neg_8712	Basellasaponin A	302385	113490	0.375318	-1.41382	0.0498	1.37418	down
neg_8724	N-Docosahexaenoyl Arginine	1.45238e+06	782554	0.538806	-0.892162	0.0181653	1.43263	down
neg_8744	Aesculetin	56851.9	3579.85	0.0629681	-3.98924	0.00093569	2.04645	down
neg_8765	PA(24:0/20:4(6Z,8E,10E,14Z)-2OH(5S,12R))	17775.6	61618.9	3.46648	1.79347	0.00773298	1.71065	up
neg_8767	PI(22:4(10Z,13Z,16Z,19Z)/PGF1alpha)	315638	1.03995e+06	3.29474	1.72016	0.0208947	1.5454	up
neg_8776	Netilmicin	1.23447e+07	5.93004e+06	0.48037	-1.05778	0.00806008	1.52937	down
neg_8782	PC(20:0/LTE4)	196867	951457	4.83298	2.27291	0.0206561	1.54659	up
neg_8791	(-)-jasmonoyl-L-isoleucine	530297	209017	0.394151	-1.34318	0.000272889	2.01638	down
neg_8808	Testosterone glucuronide	8.09515e+06	2.94226e+06	0.36346	-1.46013	0.00214809	1.80653	down
neg_8811	Acetamide, N-[2-(5-methoxy-1-nitroso-1H-indol-3-yl)ethyl]-	106741	27383.4	0.25654	-1.96274	0.0114386	1.58061	down
neg_8813	1-Galactopyranosyl-5-fluorouracil	159655	860398	5.3891	2.43004	0.0172366	1.62654	up
neg_8835	L-Urobilinogen	5.14968e+06	2.31897e+06	0.450313	-1.151	0.0164503	1.57042	down
neg_8838	Avapritinib	75337.4	38940.5	0.516882	-0.952094	0.0199771	1.41315	down
neg_8863	Bioside	472318	266616	0.564485	-0.824994	0.0173174	1.49283	down
neg_8872	PA(18:2(9Z,11Z)/PGF1alpha)	245893	149104	0.606377	-0.721713	0.0357497	1.33575	down
neg_8873	PG(i-20:0/20:3(5Z,8Z,11Z)-O(14R,15S))	153177	490660	3.20322	1.67952	0.0171472	1.54144	up
neg_8887	Actodigin	1.59929e+06	889728	0.556325	-0.846	0.0107017	1.55052	down
neg_8898	PI(PGF1alpha/20:0)	297508	70455.2	0.236818	-2.07815	0.000245325	2.07265	down
neg_8962	Amyl salicylate	11968.7	35645.1	2.97819	1.57443	0.0469547	1.159	up
neg_8992	PA(PGF1alpha/24:1(15Z))	51484.4	147955	2.87379	1.52296	0.0235933	1.44522	up
neg_9008	Metabolite M6	1.5816e+06	695767	0.439915	-1.1847	0.00351894	1.66633	down
neg_9020	CDP-DG(a-21:0/PGF2alpha)	62451.6	8456.83	0.135414	-2.88455	0.00150883	1.88238	down
neg_9094	1,3-Benzenediol, 2-(3,7-dimethyl-2,6-octadienyl)-5-pentyl-, (E)-	3.40038e+06	657092	0.193241	-2.37153	0.000411088	2.052	down
neg_9138	Acetylbalchanolide	1.29368e+06	253876	0.196244	-2.34928	0.0011322	1.9682	down
neg_9139	Stercobilinogen	1.97558e+06	449297	0.227426	-2.13653	0.00817428	1.74431	down
neg_9173	Florbenazine	2.74964e+06	823870	0.299628	-1.73876	0.000874238	1.89095	down
neg_922	Edta citrate	184887	105402	0.570087	-0.810746	0.0196438	1.53261	down
neg_9221	15d PGD2	170061	362640	2.13241	1.09248	0.0481138	1.30692	up
neg_9222	(3b,16a,20R)-25-Acetoxy-3,16,20,22-tetrahydroxy-5-cucurbiten-11-one 3-glucoside	555802	1.28517e+06	2.31228	1.20932	0.0444206	1.34909	up
neg_9229	Difelikefalin	1.21547e+07	2.63806e+06	0.217039	-2.20397	0.0179975	1.40689	down
neg_9252	Methenolone	386822	1.29888e+06	3.35782	1.74753	0.0124164	1.72996	up
neg_9263	Phe-Phe-Pro-Arg	417926	1.54334e+06	3.69284	1.88473	0.0240526	1.47628	up
neg_9277	PGP(PGE1/a-25:0)	58949.6	208600	3.53862	1.82319	0.0316069	1.47315	up
neg_9279	CDP-DG(PGF1alpha/18:0)	65496.2	228867	3.49436	1.80503	0.0144835	1.60079	up
neg_9288	LysoPG(16:0/0:0)	7.43206e+06	1.70765e+07	2.29768	1.20018	0.0321026	1.44576	up
neg_9297	(1beta,2beta,5beta)-p-Menth-3-ene-1,2,5-triol	761675	287641	0.377643	-1.4049	0.00144415	1.82328	down
neg_9312	Sambutoxin	1.05925e+06	2.5727e+06	2.4288	1.28024	0.0302541	1.44577	up
neg_9315	PI(PGJ2/18:1(11Z))	53012	173321	3.26947	1.70906	0.0329467	1.52112	up
neg_9326	Annomutacin	1.4245e+06	3.5339e+06	2.4808	1.3108	0.0330242	1.42457	up
neg_9340	PA(8:0/20:4(5Z,8Z,11Z,14Z)-OH(20))	4.42962e+06	2.59673e+06	0.586221	-0.770484	0.00931554	1.63989	down
neg_9344	2-[4-(Carboxymethyl)-1,4,8,11-tetrazabicyclo[6.6.2]hexadecan-11-yl]acetic acid	400637	1.4821e+06	3.69936	1.88728	0.0191671	1.65512	up
neg_9407	Rollinecin A	1.9057e+06	4.79519e+06	2.51624	1.33127	0.0312846	1.44013	up
neg_9423	Psychosine sulfate	773700	2.34402e+06	3.02962	1.59914	0.0451825	1.27774	up
neg_9481	PG(PGF2alpha/i-14:0)	529513	191099	0.360895	-1.47035	0.0129985	1.47907	down
neg_9494	Retaspimycin	508722	2.17057e+06	4.26672	2.09313	0.0354066	1.49655	up
neg_9525	Jubanine A	419701	252594	0.601843	-0.73254	0.0161357	1.53391	down
neg_9561	(R)-6'-O-(4-Geranyloxy-2-hydroxycinnamoyl)-marmin	5.14696e+06	816153	0.15857	-2.65681	0.00312667	1.90414	down
neg_9565	18-Nor-4(19),8,11,13-abietatetraene	275721	10459.1	0.0379335	-4.72038	0.045594	1.26604	down
neg_9569	Dolasetron	36267.2	7809.51	0.215333	-2.21536	0.0136324	1.47535	down
neg_9570	4-[2-(3,4-Dihydro-6,7-dimethoxy-4-methyl-3-oxo-2-quinoxalinyl)ethyl]-3H-1,2,4-triazole-3,5(4H)-dione	32819.6	357.419	0.0108904	-6.5208	0.0282692	1.43567	down
neg_9581	Decanoylcholine	209821	587474	2.79987	1.48536	0.0305346	1.48559	up
neg_9617	N-Lauroyl Serine	144718	54139.5	0.374104	-1.41849	0.0110449	1.5968	down
neg_9625	(S)-Nerolidol 3-O-[a-L-Rhamnopyranosyl-(1->4)-a-L-rhamnopyranosyl-(1->2)-b-D-glucopyranoside]	191234	99902	0.522406	-0.936757	0.0243159	1.44046	down
neg_966	2-Amino-6-chloro-9-(2,3-dideoxy-beta-D-glycero-pentofuranosyl)-9H-purine	4.5176e+06	1.27311e+06	0.281811	-1.8272	0.00479127	1.73949	down
neg_967	Inosine 2',3'-cyclic phosphate	1.04984e+06	382400	0.364245	-1.45702	0.00158343	1.81816	down
neg_9689	PE(18:1(12Z)-O(9S,10R)/22:0)	297262	52795	0.177605	-2.49326	0.022892	1.44711	down
neg_970	2,5-Dimethyl-1H-pyrrole	377563	206265	0.546308	-0.872214	0.00685301	1.61104	down
neg_971	5-(Hydroxymethyl)-1H-pyrrole-2-carbaldehyde	637071	362380	0.568822	-0.813952	0.00947853	1.57109	down
neg_9724	Desglucocoroloside	94016.2	273650	2.91067	1.54135	0.0457319	1.34479	up
neg_9729	PC(DiMe(13,5)/20:4(6E,8Z,11Z,13E)-2OH(5S,15S))	316180	1.43677e+06	4.54415	2.18401	0.0251935	1.4595	up
neg_9770	PS(20:3(8Z,11Z,14Z)/18:0)	23835.2	86344.9	3.62258	1.85702	0.043178	1.31022	up
neg_9792	Helianthoside A	594714	1.51563e+06	2.54851	1.34965	0.0234156	1.41806	up
neg_9813	N-Arachidonoyl Histidine	1.03599e+07	3.72915e+07	3.59961	1.84784	0.0305152	1.43109	up
neg_9821	PA(14:0/6 keto-PGF1alpha)	231812	95710.2	0.412878	-1.27621	0.00258714	1.78944	down
neg_9822	PI(PGJ2/20:1(11Z))	76902.7	264911	3.44476	1.7844	0.0313598	1.42508	up
neg_9823	PC(LTE4/DiMe(9,3))	904616	8.12666e+06	8.98356	3.16729	0.0364322	1.38055	up
neg_9838	(3b,5a,25R)-3-Hydroxyspirostan-6-one 3-[2-acetylarabinosyl-(1->6)-glucoside]	88023	210633	2.39293	1.25878	0.0420718	1.46404	up
neg_9843	(3beta,5alpha,6alpha,22E,24R)-Ergosta-7,9(11),22-triene-3,5,6-triol	358238	697787	1.94783	0.961869	0.0439878	1.35536	up
neg_9862	PI(18:1(11Z)/6 keto-PGF1alpha)	319668	1.27532e+06	3.98952	1.99621	0.0468267	1.29172	up
neg_9959	Lycodine	380225	76016.6	0.199925	-2.32247	0.000880759	1.93732	down
neg_9961	Acetoxy-8-gingerol	515564	2.37459e+06	4.60582	2.20346	0.0183129	1.68676	up
neg_9963	7,8-Dehydro-beta-micropteroxanthin	2.74159e+06	1.49806e+06	0.54642	-0.871919	0.02218	1.33844	down
neg_9971	PE(P-18:0/20:4(5Z,8Z,11Z,14Z)-OH(20))	51041.8	186477	3.65343	1.86925	0.0250484	1.5649	up
neg_9988	Gemcitabine diphosphate	30514.1	472691	15.4909	3.95335	0.0425428	1.34579	up
neg_9989	(2S,3R,4R)-2-Amino-3,4-dihydroxy-2-(hydroxymethyl)-14-oxoicos-6-enoic acid	1.74939e+06	6.60438e+06	3.77525	1.91657	0.0204372	1.5456	up
#ID	name	DSS_Mean	YN_Mean	Fold_change	log2FC	Pvalue	VIP	regulated
pos_1003	Poncirin	2507.84	1283.51	0.511797	-0.966357	0.0275508	1.11216	down
pos_10035	N-Docosahexaenoyl Lysine	26588.6	44638.1	1.67884	0.747468	0.0368861	1.19024	up
pos_10043	Campesterol 6'-(9Z-octadecenoyl)-glucoside	2080.25	4250.46	2.04325	1.03086	0.0393067	1.07099	up
pos_10047	Amino 6-oxohexanoate	2188.7	5939.13	2.71354	1.44018	0.0243727	1.15649	up
pos_10053	3a,7b,12a-Trihydroxyoxocholanyl-Glycine	16487.8	35188.7	2.13422	1.09371	0.0285104	1.1211	up
pos_10054	Tromethamine	633.185	1693.41	2.67443	1.41923	0.0284079	1.12754	up
pos_10070	Stearoylcholine	6515.83	11758.6	1.80463	0.851701	0.00247866	1.49792	up
pos_10082	Pentadecanoyl-EA	5003.52	8853.54	1.76946	0.823312	0.0131062	1.25948	up
pos_10086	Carteolol	359.887	493.562	1.37144	0.455686	0.0421045	1.10611	up
pos_10088	PE(22:6(4Z,7Z,10Z,13Z,16Z,19Z)/14:0)	1249.98	1890.11	1.51211	0.596563	0.0496194	1.0655	up
pos_10095	Trilostane	1157.12	1982.62	1.7134	0.776866	0.018505	1.27947	up
pos_10117	L-Carnitine	140.634	210.896	1.4996	0.584579	0.0342362	1.18282	up
pos_10119	Pinolenic Acid	7745.15	12910.3	1.66689	0.737157	0.00847601	1.36169	up
pos_10120	(Z)-15-Oxo-11-eicosenoic acid	674.3	2376.74	3.52475	1.81752	0.00241775	1.64747	up
pos_10124	Polypodoside C	3096.84	4992.44	1.61211	0.688947	0.0241388	1.24008	up
pos_10150	13'-Hydroxy-gamma-tocopherol	5317.71	10354.8	1.94724	0.961428	0.00325759	1.45239	up
pos_10151	Cholylserine	2796.16	7554.67	2.7018	1.43392	0.0285663	1.27109	up
pos_10159	di-homo-gamma-linolenate	3293.44	5040.37	1.53042	0.613931	0.013662	1.31473	up
pos_10160	Nonadecanoic acid	544.977	1523.21	2.79499	1.48284	0.008218	1.47976	up
pos_10169	DG(PGJ2/16:0/0:0)	7751.22	19145.4	2.46999	1.3045	0.00225491	1.61779	up
pos_10170	Mucronine D	957.021	1830.27	1.91246	0.935433	0.00139408	1.62937	up
pos_10174	Hexaminolevulinate	20.8983	103.347	4.94522	2.30603	0.00230317	1.63329	up
pos_10179	PI(22:2(13Z,16Z)/PGJ2)	682.921	1370.32	2.00655	1.00472	0.0172477	1.34535	up
pos_10187	PGP(TXB2/i-24:0)	1908.99	3385.04	1.77321	0.826363	0.011371	1.40645	up
pos_10189	Milbemycin A4	2479.05	17052	6.87844	2.78208	0.0243278	1.30097	up
pos_10195	Vertilmicin	1444.81	3075.67	2.12877	1.09002	0.0350471	1.23643	up
pos_10206	3-oxo-2-(cis-2'-pentenyl)-cyclopentane-1-octanoate	5384.4	10923	2.02864	1.02051	0.00371243	1.50952	up
pos_10212	(2S,3R)-2-Amino-4-octadecene-3-ol	2331.01	5856.27	2.51234	1.32903	0.0168374	1.32191	up
pos_10223	Thr Val Arg Thr	2053.37	6525.75	3.17807	1.66815	0.00116998	1.65984	up
pos_10228	DG(2:0/PGF1alpha/0:0)	136.609	483.171	3.53689	1.82248	0.00250516	1.63951	up
pos_10232	Capryloylglycine	164.4	45.0163	0.273823	-1.86869	0.0434374	1.03779	down
pos_10237	Antheraxanthin	2897.31	6931.65	2.39245	1.25849	0.00736972	1.48045	up
pos_10238	DG(18:3n6/0:0/22:5n3)	3120.15	8433.22	2.70282	1.43447	0.00176734	1.6573	up
pos_10243	(-)-Jamine	13539	44162.1	3.26186	1.70569	0.0214067	1.30902	up
pos_10251	Quinquenoside R1	88.2224	311.169	3.5271	1.81848	0.000624841	1.76808	up
pos_10256	5-Oxoicosa-3,6,8-trienoic acid	307.114	580.741	1.89096	0.919122	0.00130183	1.58119	up
pos_10262	Ile Arg Met Val	9926.18	21460.6	2.16202	1.11238	0.0149676	1.3435	up
pos_10287	Methyl (7Z,9Z,9'Z)-6'-apo-y-caroten-6'-oate	17451.8	28873.5	1.65447	0.726369	0.0230477	1.22842	up
pos_10288	Debenzoylzucchini factor B	1565.26	2198.06	1.40428	0.489829	0.0401674	1.11482	up
pos_10297	Arg Lys Ile Ala	6004.92	9064.71	1.50955	0.594116	0.0486709	1.13503	up
pos_10308	PC(20:5(5Z,8Z,11Z,14Z,17Z)/0:0)	4082.53	19873.2	4.86787	2.28329	0.0248965	1.28445	up
pos_10309	DG(16:0/PGJ2/0:0)	5196.26	14048.1	2.7035	1.43483	0.00275809	1.62051	up
pos_10318	N-Linoleoyl Lysine	23063.2	44541.5	1.93128	0.949557	0.000183509	1.7581	up
pos_10330	4-Hydroxyphenylacetylglutamic acid	2.70729	680.995	251.541	7.97465	0.000886452	1.75087	up
pos_10331	2,5-Diamino-6-(5-phospho-D-ribosylamino)pyrimidin-4(3H)-one	145.396	292.406	2.0111	1.00798	0.0137137	1.31635	up
pos_10334	N-Stearoyl Cysteine	4517.62	9412.91	2.0836	1.05908	0.000569392	1.67441	up
pos_10343	LysoPE(16:1(9Z)/0:0)	15229.2	25207.9	1.65523	0.727033	0.0370857	1.09639	up
pos_10345	LysoPC(P-18:1(9Z)/0:0)	3183.4	6318.08	1.98469	0.988917	0.0332329	1.25441	up
pos_1035	3-Hydroxycotinine glucuronide	1150.08	447.574	0.38917	-1.36153	0.00151246	1.52018	down
pos_10366	3-Hydroxyhexadecanoylcarnitine	27117.8	15896.8	0.586211	-0.770509	0.0278817	1.18114	down
pos_10388	Vinaginsenoside R12	1963.96	3118.59	1.58791	0.667125	0.0351489	1.17044	up
pos_10396	3-ketosphinganine	16891	30506.2	1.80607	0.852852	0.0092338	1.31463	up
pos_10406	DG(13:0/20:5(5Z,8Z,10E,14Z,17Z)-OH(12)/0:0)	128.449	2473.73	19.2584	4.26742	0.0482678	1.13601	up
pos_10414	Icosadienoic acid	260.424	377.616	1.45	0.536057	0.049121	1.05073	up
pos_10427	PG(a-17:0/PGJ2)	6594.22	11297.3	1.71321	0.7767	0.0126744	1.25298	up
pos_10429	CDP-DG(i-22:0/PGF2alpha)	60.3756	285.63	4.73088	2.24211	0.0179796	1.36047	up
pos_10431	Paradisin C	114.401	60.7278	0.530834	-0.913666	0.0464315	1.01563	down
pos_10434	Cereulide	202.513	872.358	4.30766	2.1069	0.00691885	1.48286	up
pos_10443	2-Hydroxy-4-[(1R)-1-hydroxy-8-methyl-6-oxononyl]-3-methyl-2H-furan-5-one	2.48756	507.356	203.957	7.67212	0.000149667	1.91672	up
pos_10457	sphinganine (C20)	115472	279715	2.42237	1.27642	0.026925	1.2748	up
pos_1046	1,2,2'-Trisinapoylgentiobioside	9285.09	5700.65	0.613957	-0.70379	0.0448172	1.02779	down
pos_10477	PE(22:6(5Z,7Z,10Z,13Z,16Z,19Z)-OH(4)/15:0)	1410.2	2194.24	1.55598	0.637828	0.0203748	1.22558	up
pos_10479	Tragopogonsaponin G	197.8	930.992	4.70674	2.23473	0.00675904	1.46556	up
pos_1048	Lacto-N-difucopentaose II	950.532	582.979	0.613319	-0.705291	0.0420294	1.0179	down
pos_10486	Cimetidine sulfoxide	310.141	571.044	1.84124	0.880677	0.039242	1.085	up
pos_10505	Notoginsenoside E	1306.6	2818.58	2.15719	1.10916	0.00414582	1.41615	up
pos_10509	2(R)-hydroxydocosanoic acid	70257.4	133191	1.89576	0.922776	0.0392497	1.17375	up
pos_1051	4-Trimethylaminobutyraldehyde	76.416	19.497	0.255143	-1.97062	0.040632	1.11122	down
pos_10513	Bovinic acid	71.7992	135.855	1.89215	0.920025	0.0263138	1.18677	up
pos_10515	Spisulosine	3193.03	7549.34	2.36432	1.24142	0.04823	1.15408	up
pos_10519	(3alpha,5alpha,22R,23R)-Cholestane-3,22,23-triol	9840.48	15168.3	1.54142	0.624261	0.0271944	1.28858	up
pos_10529	PC(22:6(4Z,7Z,10Z,12E,16Z,19Z)-OH(14)/P-18:0)	7390.08	13703.1	1.85426	0.890842	0.0441436	1.10433	up
pos_10537	DG(22:4(7Z,10Z,13Z,16Z)/24:1(15Z)/0:0)	1330.87	3295.82	2.47644	1.30827	0.000641112	1.71138	up
pos_10538	(2S)-2-[[(2R)-3-[2,3-Di(hexadecanoyloxy)propylsulfanyl]-2-(hexadecanoylamino)propanoyl]amino]-3-hydroxypropanoic acid	21.988	174.034	7.91498	2.98459	0.00460712	1.53644	up
pos_10539	Ganglioside GM3 (d18:1/12:0)	134.929	251.037	1.86051	0.895698	0.00876967	1.30343	up
pos_10605	PS(22:6(4Z,7Z,11E,13Z,15E,19Z)-2OH(10S,17)/20:1(11Z))	7498.82	11655.2	1.55427	0.636239	0.0444756	1.08058	up
pos_10622	2,22-Dideoxy-3-dehydroecdysone	19651.6	4082	0.207719	-2.2673	0.000323383	1.82829	down
pos_10623	Turosteride	53730.1	35069.7	0.652702	-0.615504	0.0337841	1.16968	down
pos_10627	Chenodeoxycholyltyrosine	127165	304067	2.39113	1.25769	0.0371795	1.20654	up
pos_10661	25-Acetylvulgaroside	324.674	599.596	1.84676	0.884998	0.0345037	1.16759	up
pos_10662	CDP-DG(20:1(11Z)/PGF1alpha)	197.378	596.096	3.02007	1.59458	0.0381285	1.16673	up
pos_10679	PC(DiMe(13,5)/PGF2alpha)	344.103	897.766	2.609	1.3835	0.000208288	1.73341	up
pos_1068	cis-4-Carboxymethylenebut-2-en-4-olide	25810	9386.24	0.363667	-1.45931	1.57263e-07	1.97894	down
pos_10707	SM(d17:2(4E,8Z)/18:3(10,12,15)-OH(9))	477.749	717.119	1.50104	0.585959	0.036804	1.09103	up
pos_10731	Seocalcitol	64101.9	139294	2.17301	1.1197	0.0152419	1.36872	up
pos_10735	PS(22:6(4Z,7Z,10Z,13Z,16Z,19Z)/22:2(13Z,16Z))	853.766	1918.57	2.24719	1.16812	0.00210569	1.62462	up
pos_10738	Leu-Arg-Asn-Arg	47179.8	24278.7	0.514598	-0.958481	0.000437527	1.6906	down
pos_10743	3-Ketosphingosine	773.396	1218.16	1.57507	0.655419	0.0120149	1.28544	up
pos_10747	CDP-DG(a-21:0/18:2(9Z,11Z))	634.875	1697.12	2.67316	1.41855	0.0255272	1.18129	up
pos_10753	Panaquinquecol 1	8098.78	17105.9	2.11215	1.07872	0.0148424	1.3688	up
pos_10755	Isopropyl linoleate	72.1799	308.98	4.28069	2.09784	0.0230827	1.28659	up
pos_10759	Tobramycin	300.58	626.481	2.08424	1.05952	0.0134276	1.29603	up
pos_10762	Glutaminylproline	6.60634	62.4549	9.45378	3.24089	0.0394397	1.2318	up
pos_10772	Deoxycholylcysteine	58681.7	219971	3.74854	1.90633	0.0126992	1.41546	up
pos_10775	Preladenant	46.6064	222.994	4.78461	2.2584	0.00989058	1.44232	up
pos_10784	Didemnin C	2023.33	4801.74	2.37319	1.24683	0.0250979	1.25867	up
pos_10790	Cavipetin D	482.107	814.697	1.68987	0.75691	0.016123	1.28848	up
pos_10798	gamma-Eudesmol rhamnoside	11751	15753.1	1.34057	0.422846	0.0431514	1.14847	up
pos_10821	5-Methylcytidine	62.6781	202.662	3.23337	1.69304	0.0126164	1.34628	up
pos_10826	1-Linoleoylglycerophosphocholine	151107	348345	2.30529	1.20495	0.031638	1.18128	up
pos_10840	PI(6 keto-PGF1alpha/20:0)	743.946	2233.39	3.00209	1.58597	0.0326457	1.20013	up
pos_10858	PE(20:4(5Z,8Z,11Z,14Z)-OH(20)/24:1(15Z))	14.8107	4671.85	315.437	8.30121	0.0308619	1.26705	up
pos_10862	Mepartricin	430.415	1958.3	4.54978	2.1858	0.0366152	1.1975	up
pos_10890	4,4-Dimethyl-5alpha-cholesta-8,14,24-trien-3beta-ol	7573.18	14865.5	1.96292	0.973001	0.00430122	1.54427	up
pos_10893	Aclacinomycin A zwitterion	86.971	3258.84	37.4704	5.22768	0.000267708	1.89936	up
pos_10896	Cetoleic acid	13109.2	26809.7	2.04511	1.03218	0.0453115	1.16319	up
pos_10897	4,4-Dimethyl-2-[3-carboxylatopropyl]-2-tridecyloxazolidine 3-oxide	9639.26	30636	3.17825	1.66823	0.000502522	1.67596	up
pos_10899	12-Hydroxy-12-octadecanoylcarnitine	11912.6	8844.57	0.742455	-0.429625	0.0496104	1.05513	down
pos_10908	Sirolimus	504.547	1556.58	3.08511	1.62532	0.0263754	1.25984	up
pos_10909	2alpha-(3-Hydroxypropyl)-1alpha,25-dihydroxy-19-norvitamin D3	149.775	573.123	3.82655	1.93604	0.0260961	1.27402	up
pos_10916	Geijerone	815.581	1876.43	2.30073	1.20209	0.0164603	1.36604	up
pos_10918	beta-Ionol	1081.69	3031.88	2.80291	1.48692	0.0130387	1.41257	up
pos_10920	Humulenol II	631.903	1574.62	2.49186	1.31723	0.0159904	1.37002	up
pos_10921	alpha-Terpineol propanoate	14669.2	35454.1	2.41691	1.27316	0.0121985	1.41696	up
pos_10922	alpha-Santalal	1174.41	3073.65	2.61719	1.38802	0.00854167	1.48617	up
pos_10925	3-Methoxyestra-2,5(10)-dien-17beta-ol	641.144	1211.91	1.89023	0.918564	0.00487912	1.52915	up
pos_10926	Epiandrosterone	2008.12	3398.54	1.6924	0.759073	0.0196045	1.27202	up
pos_10933	(3alphaOH,20S,24S)-3,19:20,24-Diepoxydammarane-3,25-diol	65868.8	251118	3.8124	1.9307	0.0148927	1.39553	up
pos_10935	Tsugaric acid A 21-glucosyl ester	12513.4	7279.79	0.581761	-0.781501	0.0185446	1.27114	down
pos_10937	4Alpha-hydroxymethyl-5alpha-cholesta-8,24-dien-3beta-ol	22.0958	192.511	8.71254	3.12309	0.0243797	1.30731	up
pos_10939	4,6-heptadienal	27.0946	156.184	5.76441	2.52717	0.0100432	1.46365	up
pos_10952	Sitosterol 3-O-(6'-O-stearyl-beta-D-glucoside)	34.8963	140.325	4.0212	2.00763	0.00335311	1.55032	up
pos_10957	Palmitoyl-DL-carnitine chloride	83752.6	53693.5	0.641097	-0.641386	0.0122694	1.3474	down
pos_10964	Muramic acid	1765.48	1087.41	0.615928	-0.699165	0.00296042	1.45075	down
pos_10965	1,17-Diamino-4,9,13-triazaheptadecane	1170.41	1826.24	1.56033	0.641855	0.00404267	1.43423	up
pos_10966	(13R,14R)-7-Labdene-13,14,15-triol	27257.7	80900.9	2.96801	1.56949	0.0295081	1.23535	up
pos_10974	Citronellyl hexanoate	2004.47	4120.26	2.05554	1.03952	0.00213952	1.57515	up
pos_10977	Reichstein's substance E	569.601	907.128	1.59257	0.671355	0.0216999	1.29847	up
pos_10982	CDP-DG(a-21:0/18:1(12Z)-O(9S,10R))	233.264	753.719	3.23118	1.69206	0.020346	1.27507	up
pos_10997	1-(7Z,10Z,13Z,16Z-docosatetraenoyl)-glycero-3-phosphate	4294.01	9358.5	2.17943	1.12395	0.0073514	1.47089	up
pos_11008	N-hexadecanoyl-L-Homoserine lactone	802.991	17674.5	22.0109	4.46015	0.00147168	1.72321	up
pos_11016	13(S)-HpOTrE	4311.98	9492.92	2.20152	1.1385	0.00811007	1.47868	up
pos_11029	Tanacetol A	2827.83	6074.53	2.14812	1.10308	0.000453549	1.69524	up
pos_11042	6-Dehydrotestosterone glucuronide	2152.03	707.083	0.328566	-1.60574	0.049793	1.09249	down
pos_11043	ROSAMICIN	11990.3	39481.4	3.29277	1.7193	0.0390673	1.20177	up
pos_11046	N-Decanoylglycine	76.9055	160.31	2.0845	1.0597	0.021213	1.24021	up
pos_11056	Cyclo(alanylalanylglycylleucylprolyltryptophylleucylisoleucyl)	1291.73	2330.45	1.80413	0.851303	0.00620323	1.38554	up
pos_11061	Tilmicosin	649.021	289.198	0.445591	-1.16621	0.0125199	1.33138	down
pos_11081	TR-Saponin B	2824.64	6400.95	2.26611	1.18022	0.0084753	1.42322	up
pos_11082	Ciliatocholate	1137.74	2515.04	2.21056	1.14441	0.0400415	1.11574	up
pos_11088	6-[(2R,4S,5R)-4-Hydroxy-5-(hydroxymethyl)oxolan-2-yl]-7,8-dihydroimidazo[1,2-c]pyrimidin-5-one	946.764	1869.54	1.97466	0.981606	0.0160291	1.34816	up
pos_1110	geneticin	8925.5	988.613	0.110763	-3.17446	0.00302424	1.51565	down
pos_11101	Terfenadine	222435	450504	2.02532	1.01815	0.0143674	1.31804	up
pos_11105	PI(16:0/PGE2)	43987.7	72120.5	1.63956	0.71331	0.035188	1.18977	up
pos_11115	Mangiferic acid	4051.38	2748.69	0.678458	-0.559669	0.033173	1.19146	down
pos_1112	Protoanemonin	124.98	54.341	0.434796	-1.20159	0.00113764	1.608	down
pos_11122	PI(PGF2alpha/16:0)	4102.47	9823.79	2.3946	1.25979	0.000345774	1.71121	up
pos_11124	CL(8:0/10:0/10:0/12:0)	229.365	725.442	3.16283	1.66121	0.000727255	1.5914	up
pos_11126	Geranylcitronellol	26.8291	146.572	5.46319	2.44974	0.00056287	1.72212	up
pos_11130	Erinacine D	1093.65	2320.77	2.12205	1.08546	0.00238185	1.50933	up
pos_11143	N-(1,3-Dihydroxyoctadec-4-en-2-yl)acetamide	7796.72	20953.3	2.68746	1.42624	0.0166555	1.38873	up
pos_11148	Cholylmethionine	9578.29	16685.9	1.74206	0.800793	0.00488211	1.45918	up
pos_11153	PIP(6 keto-PGF1alpha/22:2(13Z,16Z))	491.704	878.12	1.78587	0.836626	0.0109027	1.35679	up
pos_11155	2-Cyclohexylidenecyclohexanone	544.892	1017.62	1.86756	0.901151	0.00902829	1.45307	up
pos_11156	Tsibulin 2	219.019	627.406	2.86461	1.51834	0.00168397	1.65733	up
pos_11159	9-Hydroxyoctadeca-2,4-dienoic acid	1994.8	4919.58	2.4662	1.30229	0.00391023	1.60518	up
pos_11162	Estradiol 17-dihydrotrigonelline	14031	171.939	0.0122542	-6.35058	0.00225615	1.61304	down
pos_11164	Nervonyl carnitine	2607.23	25596.2	9.8174	3.29534	0.0334368	1.23031	up
pos_11169	CL(8:0/10:0/18:2(9Z,11Z)/18:2(9Z,11Z))	1435.95	4078.62	2.84037	1.50608	0.0106693	1.43611	up
pos_11188	5-[(4-Hydroxypheny)ethenyl]-2-(3-methyl-1-butenyl)-1,3-benzenediol	2070.11	1159.42	0.560073	-0.836313	0.0016305	1.50015	down
pos_11190	C20911	141.68	62.9413	0.444251	-1.17055	0.0150972	1.23797	down
pos_11191	[(2S)-1-(4-Amino-2-oxopyrimidin-1-yl)-3-hydroxypropan-2-yl]oxymethyl-phosphonooxyphosphinic acid	278.07	177.637	0.638821	-0.646517	0.0436271	1.03535	down
pos_11213	valinomycin	1616.66	3625.39	2.24252	1.16512	0.0041479	1.48445	up
pos_11229	1-(8Z,11Z,14Z-eicosatrienoyl)-sn-glycero-3-phosphocholine	12657.8	45296.1	3.57852	1.83936	0.0268633	1.2792	up
pos_11231	PE(22:0/LTE4)	875.097	2248.41	2.56932	1.36139	0.0157963	1.33177	up
pos_11243	MG(18:1(12Z)-O(9S,10R)/0:0/0:0)	10487.5	18092.7	1.72517	0.786739	0.0474157	1.17261	up
pos_11244	6'-Hydroxybuspirone	3457.1	6105.64	1.76612	0.820582	0.0196497	1.36446	up
pos_11258	4E,6E,10Z-Hexadecatrien-1-ol	296.387	167.027	0.563542	-0.827404	0.0199153	1.24856	down
pos_11260	9-Octadecenamide, N-(2-hydroxyethyl)-, (9Z)-	1583.14	7692.83	4.85923	2.28073	0.0196015	1.34529	up
pos_11265	Sarsaparilloside	72.0018	436.662	6.06461	2.60041	0.0244311	1.28094	up
pos_11269	(22E)-25-hydroxy-24-oxo-22,23-didehydrovitamin D3 / (22E)-25-hydroxy-24-oxo-22,23-didehydrocholecalciferol	12585.7	6387.47	0.50752	-0.978463	0.00697365	1.44956	down
pos_11270	N-Nervonoyl Histidine	6892.31	30466.7	4.42039	2.14417	0.033526	1.22461	up
pos_11274	PG(TXB2/20:4(5Z,8Z,11Z,14Z))	2292.03	4881.22	2.12965	1.09062	0.00530795	1.56258	up
pos_11277	Coniferan	1233.8	1708.85	1.38503	0.469921	0.039455	1.06407	up
pos_1128	31-O-Demethyltacrolimus	859.574	293.996	0.342025	-1.54783	0.0363982	1.13163	down
pos_11286	Acrip	627.497	1458.5	2.32431	1.2168	0.0139299	1.2727	up
pos_11291	4-Amino-1-[(2R,5R)-3,4-dihydroxy-5-(hydroxymethyl)oxolan-2-yl]-5-methylpyrimidin-2-one	183.687	381.649	2.07771	1.05499	0.00505599	1.49666	up
pos_11294	LysoPC(18:1(9Z)/0:0)	47724.3	143061	2.99765	1.58383	0.0115885	1.40747	up
pos_11309	(Z)-3-Methyl-3-decen-1-ol	16326.7	66715.2	4.08627	2.03079	0.0257554	1.3368	up
pos_11315	Hexadecatrienoic acid	855.451	1222.98	1.42964	0.515647	0.0191144	1.21998	up
pos_11319	N-Nervonoyl Alanine	17093.9	50549.3	2.95716	1.56421	0.0186024	1.37833	up
pos_11325	ent-8(17),13(16),14-Labdatrien-18-oic acid	2837.73	1498	0.527886	-0.921701	0.00175551	1.57455	down
pos_11326	Octadecadienylcarnitine	883.974	5121.52	5.79375	2.5345	0.0102525	1.52205	up
pos_11328	dihydrocytochalasin B	600.796	903.344	1.50358	0.588401	0.0259453	1.24139	up
pos_11332	9R,10S-EpOME	983.171	1320.38	1.34298	0.42544	0.0442677	1.15649	up
pos_11350	6-Phenylhexyl isothiocyanate	6131.34	3344.28	0.54544	-0.874509	0.000869005	1.60067	down
pos_11355	Tetrahydrodeoxycortisol	13968.2	27134.3	1.94257	0.957968	0.0313769	1.21496	up
pos_11356	(24R)-24,25-Dihydroxyvitamin D2/(24R)-24,25-dihydroxyergocalciferol	333.718	1393.02	4.17423	2.06151	0.0229254	1.38145	up
pos_11358	[16]-Gingerol	30090.3	69216.7	2.3003	1.20182	0.00873845	1.51662	up
pos_11366	Atemoyacin B	1360.72	3511.17	2.58038	1.36759	0.0136836	1.43248	up
pos_11368	SM(d20:1/LTE4)	1808.21	4160.77	2.30104	1.20229	0.00308756	1.62406	up
pos_11369	PIP(20:0/20:4(5Z,8Z,11Z,14Z)-OH(20))	3877.42	9413.53	2.42778	1.27964	0.000104697	1.76443	up
pos_11371	PI(6 keto-PGF1alpha/22:3(10Z,13Z,16Z))	2084.02	3690.95	1.77107	0.824619	0.00886218	1.35675	up
pos_11373	Caribbean ciguatoxin 1	160.477	882.583	5.49974	2.45936	0.000107994	1.89436	up
pos_11379	4,6-O-Ethylidene-alpha-D-glucose	80.1987	200.56	2.50079	1.32238	0.00816151	1.36517	up
pos_11384	PE(P-16:0/0:0)	153401	475748	3.10133	1.63289	0.00162612	1.6747	up
pos_11397	PA(22:0/18:1(12Z)-O(9S,10R))	2708.98	8343.96	3.08012	1.62298	0.00464089	1.63683	up
pos_11401	PG(i-22:0/22:6(5Z,7Z,10Z,13Z,16Z,19Z)-OH(4))	12070	37563.1	3.11209	1.63788	0.000553932	1.76022	up
pos_11403	Kaikasaponin III	5393.56	16205	3.00451	1.58713	0.0104509	1.49748	up
pos_11406	PI(18:1(11Z)/TXB2)	681.794	1395.47	2.04676	1.03334	0.00350535	1.49489	up
pos_11409	1,3-Octadiene	256.617	615.223	2.39744	1.26149	0.00144625	1.58924	up
pos_11410	CL(8:0/8:0/14:0/18:0)	175.696	1554.05	8.84509	3.14488	0.000244426	1.91232	up
pos_11412	(Z)-4-Hepten-1-ol	619.339	1228.45	1.98348	0.988032	0.00358679	1.49187	up
pos_11415	Thujane skeleton	68.5119	223.117	3.25661	1.70337	0.00119291	1.62099	up
pos_11416	Ectocarpen	736.303	1462.57	1.98638	0.990138	0.00231711	1.53641	up
pos_11417	(E)-4,8-Dimethyl-1,3,7-nonatriene	47.9885	120.671	2.51459	1.33032	0.000965687	1.59467	up
pos_11418	Isoputreanine	1197.82	2165.43	1.80781	0.854242	0.00386947	1.49404	up
pos_11419	Norbicycloekasantalal	1167.19	2284.09	1.95692	0.968585	0.00409901	1.4821	up
pos_1142	Tropolone	248.687	84.0928	0.338147	-1.56428	4.38373e-05	1.82702	down
pos_11420	(Z,Z)-3,6-Dodecadien-1-ol	57.7423	192.959	3.34172	1.74059	0.000161525	1.73896	up
pos_11421	Norecasantalol	234.665	595.262	2.53665	1.34292	0.00144079	1.56767	up
pos_11422	(E,Z)-2,4-Dodecadiene	1899.26	2818.98	1.48425	0.569732	0.0147588	1.25687	up
pos_11423	4-(4-Methyl-3-pentenyl)-3-cyclohexene-1-carboxaldehyde	6688.72	9067.36	1.35562	0.438952	0.0351728	1.13074	up
pos_11424	4-(2,6,6-Trimethyl-1-cyclohexenyl)-2-butanol	75.177	245.031	3.25939	1.7046	0.000582886	1.67587	up
pos_11426	Longicamphenylone	824.528	1578.2	1.91406	0.936638	0.00317158	1.5196	up
pos_11429	3-Oxooctadecanoic acid	43189.5	102280	2.36816	1.24377	0.000177481	1.73924	up
pos_11433	Monensin	4996.23	7818.79	1.56494	0.646105	0.0327672	1.18897	up
pos_11434	Penta-1,3-diene	141.648	292.72	2.06654	1.04722	0.00219949	1.53306	up
pos_11438	PS(20:2(11Z,14Z)/18:0)	4190.18	8315.42	1.9845	0.988779	0.0065293	1.51391	up
pos_1144	Uric acid	1753.63	581.751	0.331741	-1.59187	0.0311916	1.27154	down
pos_11442	1-Methylnicotinamide	41.7297	194.563	4.66246	2.22109	0.000775675	1.7209	up
pos_11444	TG(22:2(13Z,16Z)/22:4(7Z,10Z,13Z,16Z)/22:6(4Z,7Z,10Z,13Z,16Z,19Z))	108.912	1349.7	12.3926	3.63141	0.00212868	1.7153	up
pos_11446	Histamine	172.301	406.211	2.35757	1.2373	0.00198707	1.52096	up
pos_1145	2-(1,2,3,4-Tetrahydroxybutyl)thiazolidine-4-carboxylic acid	43.1656	144.12	3.33876	1.73931	0.00148433	1.53074	up
pos_11451	Ganglioside GM3 (d18:1/14:0)	520.039	1658.65	3.18947	1.67332	0.000691304	1.75841	up
pos_11453	4,8-Dimethyl-1,3(E),7-nonatriene	29.2433	95.0463	3.25019	1.70052	7.2647e-05	1.76138	up
pos_11459	L-threo-sphinganine	1276.22	4449.19	3.48621	1.80166	0.000641219	1.73106	up
pos_11467	4-Hydroxy-6-heneicosanone	15250.6	49869.5	3.27001	1.7093	0.0232729	1.28833	up
pos_11472	Isovaleric acid	15.5304	38.4895	2.47834	1.30938	0.00430249	1.44439	up
pos_11474	DG(20:1(11Z)/22:2(13Z,16Z)/0:0)	10.0512	450.223	44.7931	5.4852	0.0187816	1.39794	up
pos_11476	SM(d19:1/PGE1)	4471.8	23804.3	5.3232	2.41229	0.000522011	1.79523	up
pos_11478	PS(DiMe(11,5)/MonoMe(11,5))	2797.13	5096.76	1.82214	0.865633	0.0013494	1.58711	up
pos_11480	Colforsin daropate	243.09	871.563	3.58535	1.84211	0.00202108	1.55046	up
pos_11499	Quinceoxepine	2139.7	3889.16	1.81762	0.862054	0.00729793	1.41005	up
pos_11509	1,3-Butyleneglycol dimethacrylate	382.306	617.795	1.61597	0.692402	0.0240453	1.23407	up
pos_11514	N-Palmitoyl Threonine	913.968	4320.35	4.72703	2.24093	0.000115365	1.77935	up
pos_11516	Lyso-PAF C-16-d4	294.127	881.909	2.99839	1.58419	0.0320081	1.25602	up
pos_11528	Echinocandin B	1738.87	4028.04	2.31647	1.21193	0.0105911	1.32331	up
pos_1154	Hypoxanthine	18712.7	38338.9	2.04882	1.03479	0.0313041	1.22434	up
pos_11541	PIP(PGF1alpha/20:1(11Z))	710.956	1316.6	1.85187	0.888981	0.0196202	1.15557	up
pos_11546	n-methylsphingosine	343.729	1312.15	3.81741	1.93259	0.0163073	1.32983	up
pos_11548	PC(14:0/0:0)	4871.44	11261.1	2.31166	1.20893	0.00368766	1.43778	up
pos_11550	PE(18:1(9Z)/0:0)	107620	227862	2.11729	1.08222	0.00755949	1.42346	up
pos_11567	PGP(a-25:0/20:3(6,8,11)-OH(5))	557.905	1001.81	1.79567	0.844522	0.0465638	1.09895	up
pos_11582	isopimaric acid	8238.33	1325.32	0.160873	-2.63601	0.000410944	1.73519	down
pos_11584	PE(20:5(6E,8Z,11Z,14Z,17Z)-OH(5)/14:1(9Z))	3297.35	4975.16	1.50883	0.593434	0.0298319	1.22181	up
pos_1159	Hexyl glucoside	10835.7	5768.41	0.532354	-0.909542	0.0145955	1.20693	down
pos_11619	L-Oleandrosyl-oleandolide	2816.27	5561.56	1.9748	0.981703	0.012135	1.34708	up
pos_11637	MG(a-17:0/0:0/0:0)[rac]	678.413	1240.31	1.82825	0.870467	0.0371849	1.15734	up
pos_11639	PE(17:0/0:0)	8621.62	14744.6	1.71019	0.77416	0.0420068	1.14108	up
pos_11642	beta1-Tomatidine	410.991	968.891	2.35745	1.23723	0.00107734	1.70637	up
pos_11647	Stearoylcarnitine	45889	20804.3	0.453361	-1.14127	0.00660743	1.48194	down
pos_11661	Lexacalcitol	24455.4	43408.3	1.775	0.827818	0.0038162	1.61439	up
pos_11665	PI(PGF2alpha/22:2(13Z,16Z))	653.091	1215.94	1.86183	0.896722	0.0318765	1.17157	up
pos_1167	3-Oxooctanoic acid	2431.41	1148.76	0.472468	-1.08171	0.00970343	1.30597	down
pos_11682	N-Palmitoyl Aspartic acid	1982.02	3495.08	1.7634	0.818357	0.0130281	1.36122	up
pos_1169	5-Methylfuran-2-carboxylic acid	1459.48	2195.5	1.5043	0.589093	0.0116859	1.29599	up
pos_1172	3-dimethylsulfoniopropionaldehyde	118.047	63.9798	0.541986	-0.883673	0.0140697	1.30481	down
pos_11720	DG(20:4(6E,8Z,11Z,14Z)+=O(5)/17:0/0:0)	618.149	1471.82	2.38102	1.25158	0.00170147	1.6274	up
pos_11745	Deoxycytidine	109.323	247.695	2.26571	1.17996	0.00860551	1.39897	up
pos_1175	(2E)-3-[3-(sulfooxy)phenyl]prop-2-enoic acid	390.431	124.839	0.319748	-1.64499	0.000497341	1.67232	down
pos_11757	Palmitoyl Serinol	2274.75	8138.96	3.57796	1.83914	0.0066707	1.41767	up
pos_1176	2-Oxothiazolidine-4-carboxylic acid	1044.42	336.35	0.322046	-1.63466	0.0235725	1.19959	down
pos_11767	LysoPI(16:0/0:0)	10703	26538	2.47948	1.31004	0.0130297	1.39564	up
pos_11769	Boswellic acid	35.35	14663.1	414.796	8.69626	0.00898815	1.46373	up
pos_11775	SM(d19:0/PGF1alpha)	1422.2	2517.69	1.77028	0.823977	0.00615611	1.45647	up
pos_11777	Deferoxamine	352.368	1423.28	4.0392	2.01407	0.00109183	1.69144	up
pos_1179	5'-Phosphoribosyl-N-formylglycinamide	596.469	97.7965	0.163959	-2.60859	0.00732786	1.41152	down
pos_11822	simvastatin hydroxy acid	1549.94	4005.66	2.5844	1.36983	0.0134385	1.41698	up
pos_11827	Peiminine	18527.3	33484.1	1.80728	0.853821	0.00506873	1.38894	up
pos_11829	cis-Jasmone	672.711	1222.85	1.8178	0.862193	0.0114578	1.34107	up
pos_11830	2,2'-Azobis(amidinopropane)	2190.92	9580.81	4.37295	2.12861	0.00427873	1.60457	up
pos_11831	Furanodiene	295.669	688.108	2.32729	1.21865	0.00316475	1.61199	up
pos_11833	N-Acetyl-leucyl-leucine	983.353	2009.41	2.04343	1.03099	0.00962137	1.44175	up
pos_11838	3beta-3-Hydroxy-11-oxolanosta-8,24-dien-26-al	62054.7	302433	4.87365	2.285	0.0060939	1.55137	up
pos_1184	3-Hydroxyhippuric acid sulfate	3623.7	7242.47	1.99864	0.99902	0.00658541	1.44115	up
pos_11840	Coprocholic acid	20.2886	4747.21	233.984	7.87027	0.00876516	1.49781	up
pos_11841	20,26-Dihydroxyecdysone	304.382	1311.7	4.3094	2.10749	0.00553563	1.57878	up
pos_11842	PC(22:1(13Z)/LTE4)	126.054	672.926	5.33842	2.41641	0.00583283	1.57804	up
pos_11846	N,N-Dimethylformamide dimethyl acetal	650.767	1107.25	1.70145	0.766766	0.00533684	1.43452	up
pos_11847	3-Methyl-1-phenyl-3-pentanol	135.901	260.49	1.91676	0.938667	0.0134332	1.36496	up
pos_11848	6,10-Dimethyl-5(E),9-undecadien-2-one	96.1492	685.939	7.13412	2.83474	0.0043629	1.60295	up
pos_11849	N-Acetylaminooctanoic acid	2177.9	5219.57	2.39661	1.261	0.00282759	1.62475	up
pos_11865	Cerebroside B	1013.19	4406.44	4.34909	2.12071	0.00523021	1.58351	up
pos_11869	nortestosterone laurate	320.163	7117.83	22.2319	4.47456	0.0287448	1.29178	up
pos_11871	Polymyxin B2	146.569	368.711	2.51562	1.33091	0.0301751	1.20585	up
pos_11880	(25S)-26-Hydroxy-24-methylenecycloartan-3-one	9.64083	4192.3	434.848	8.76437	0.0245756	1.32614	up
pos_11887	PI(5-iso PGF2VI/22:3(10Z,13Z,16Z))	371.887	1268	3.40965	1.76962	0.00829316	1.49231	up
pos_11903	2-Propenyl octanoate	341.692	1036.37	3.03305	1.60077	0.00030531	1.73365	up
pos_11904	cis-3-Hexenyl hexanoate	680.707	1269.9	1.86557	0.899613	0.00669764	1.38096	up
pos_11906	Neocnidilide	938.753	1521.49	1.62076	0.69667	0.0102411	1.36498	up
pos_11908	trans-Dehydroandrosterone	848.888	2124.96	2.50322	1.32379	0.00508414	1.55216	up
pos_11936	2-Methyl-1,3-cyclohexadiene	928.232	1994.87	2.14911	1.10374	0.00122487	1.68553	up
pos_11942	Curdione	547.535	1455.13	2.6576	1.41013	0.00137234	1.71048	up
pos_11943	6,10-dimethyl-9-methylene-undec-5E-en-2-one	682.972	1256.09	1.83915	0.879039	0.00455139	1.42723	up
pos_11944	Polyprenol	470.749	965.047	2.05003	1.03564	0.000577034	1.68655	up
pos_11960	2-Methyl-6-methylene-2E,7-octadien-1-ol	9.76393	24.4323	2.5023	1.32326	0.0345379	1.26187	up
pos_11961	2,6,10,10-Tetramethyl-1-oxaspiro[4.5]decan-6-ol	1015.7	2045.56	2.01394	1.01002	0.00235195	1.62339	up
pos_11962	11-Dehydro-2,3-dinor-txb2	13.769	46.7871	3.39799	1.76468	0.0416273	1.16181	up
pos_1197	3-Nitroso-2-butanone	73.5596	30.2205	0.41083	-1.28339	0.0163123	1.34391	down
pos_11974	4a-Carboxy-4b-methyl-5a-cholesta-8,24-dien-3b-ol	22.5909	2353.33	104.171	6.70282	0.00677522	1.57017	up
pos_11977	PS(22:0/22:2(13Z,16Z))	1598.32	4895.19	3.06272	1.61481	0.0378046	1.26422	up
pos_11984	PC(DiMe(13,5)/LTE4)	1195.38	2285.51	1.91195	0.935044	0.0225418	1.29974	up
pos_11994	Ginsenoside Rc	1441.07	5243.47	3.63861	1.86339	0.00828347	1.54944	up
pos_12018	Erucoylacetone	1403.66	3427.28	2.44168	1.28787	0.0339074	1.22479	up
pos_12019	PG(i-20:0/PGJ2)	14215.3	20276.6	1.42639	0.512372	0.0152057	1.2948	up
pos_12021	Cucurbitacin IIa	765.241	303.744	0.396926	-1.33306	0.00344282	1.44774	down
pos_1203	Brivaracetam	5844.51	2971.05	0.508349	-0.97611	0.0290574	1.19892	down
pos_12032	PS(22:2(13Z,16Z)/22:5(4Z,7Z,10Z,13Z,16Z))	9762.98	14512.5	1.48648	0.571904	0.0115713	1.37368	up
pos_1205	2-C-methyl-D-erythritol-2,4-cyclodiphosphate	291.412	53.4879	0.183547	-2.44578	0.0177386	1.27105	down
pos_12057	(S)-gamma-Calacorene	1051.76	1510.45	1.43611	0.52217	0.0333412	1.14267	up
pos_12077	Homocastasterone	8375.75	15225.6	1.81782	0.86221	0.00693278	1.43068	up
pos_12081	PE(20:3(8Z,11Z,14Z)-2OH(5,6)/15:0)	7289.88	3578.67	0.49091	-1.02647	0.0143867	1.2891	down
pos_12088	Gymnemasaponin V	829.815	497.836	0.599937	-0.737117	0.0275832	1.19505	down
pos_12093	CL(8:0/10:0/13:0/18:0)	470.223	180.533	0.383931	-1.38108	0.0163006	1.28757	down
pos_12094	2-Ethylidenehexanal	143.749	41.2947	0.28727	-1.79952	0.0112377	1.35555	down
pos_12095	δ-heptenoic acid	857.93	318.33	0.371044	-1.43034	0.00346768	1.52715	down
pos_12096	4-hydroxy-2-octenal	1060.24	274.443	0.25885	-1.94981	0.00291241	1.54715	down
pos_12098	Thujyl alcohol	1580.53	592.981	0.375178	-1.41435	0.00480328	1.49719	down
pos_12101	5-Ethyl-3-methyl-2E,4E,6E-nonatriene	1033.51	194.654	0.188342	-2.40857	0.00272969	1.55909	down
pos_12102	2-Hexylidenecyclopentanone	6923.99	1675.31	0.241958	-2.04717	0.00292408	1.55617	down
pos_12104	4-Octyl-2H-triazole	6141.04	1351.17	0.220023	-2.18427	0.00285035	1.56251	down
pos_12106	Hexadecanal	213.467	24.4845	0.114699	-3.12407	0.00531026	1.49158	down
pos_12107	5,7-Diethyl-9-methyl-3E,5E,7E,9E-tridecatetraene	49149.5	10793	0.219595	-2.18708	0.00381374	1.52531	down
pos_1211	6-Methylthiopurine ribonucleoside	230.606	103.628	0.449374	-1.15401	0.00620303	1.43773	down
pos_12112	9(S)-HODE-d4	430908	66401.8	0.154097	-2.69809	0.00708338	1.45372	down
pos_12118	DG(18:0/15:0/0:0)	1108.74	137.9	0.124375	-3.00723	0.0379033	1.16285	down
pos_12126	PS(20:2(11Z,14Z)/22:5(7Z,10Z,13Z,16Z,19Z))	3670.49	2767.33	0.753941	-0.407477	0.0368746	1.12169	down
pos_12127	1-Pentanol	6578.26	2396.65	0.364329	-1.45668	0.00486715	1.4959	down
pos_12132	4-Methyl-2-pentenal	245.592	145.094	0.590793	-0.759276	0.00447212	1.45628	down
pos_12137	(E)-3-Octen-1-ol	54.6254	4.00952	0.0734002	-3.76807	0.0159641	1.32272	down
pos_12138	p-Menthan-1-ol	36.861	0.820505	0.0222594	-5.48944	0.035458	1.21018	down
pos_12139	2,6-dimethyl-2-octene	201.087	18.9481	0.0942285	-3.40769	0.00438605	1.51776	down
pos_12140	2,4-Dimethyl-5-hepten-1-ol	228.947	20.1246	0.0879009	-3.50798	0.00351927	1.54744	down
pos_12145	α-Dodecene oxide	151.912	9.51877	0.0626597	-3.99632	0.00764069	1.47479	down
pos_12157	Dehydrophytosphingosine	1351.66	411.845	0.304697	-1.71455	0.00237333	1.58587	down
pos_12160	Hexadecadienylcarnitine	178.403	15.2995	0.0857582	-3.54358	0.0074638	1.45165	down
pos_12161	2-Chlorooctadecanoic acid	282.124	23.4923	0.0832696	-3.58607	0.000843047	1.71697	down
pos_1217	L-Tyrosine	15615.8	6363.07	0.407477	-1.29521	2.62478e-07	1.96909	down
pos_12172	Ethen-1,1-diyl	66.4481	7.67684	0.115531	-3.11364	0.00261994	1.58553	down
pos_12181	PA(20:4(8Z,11Z,14Z,17Z)/15:0)	49214.6	33946.8	0.689771	-0.53581	0.0433655	1.09713	down
pos_12182	Cyclopentanol	124.476	19.6143	0.157574	-2.66589	0.00373332	1.53905	down
pos_12188	3-Methyl-2-butenal	154.363	34.6222	0.224291	-2.15656	0.00561704	1.49392	down
pos_12189	7-O-Demethyl Rapamycin	7154.8	4662.09	0.651603	-0.617934	0.00746359	1.37034	down
pos_12197	CDP-DG(PGF2alpha/i-19:0)	596.396	141.244	0.236829	-2.07808	0.0084299	1.47588	down
pos_12201	PG(O-18:0/17:1(9Z))	2359.84	3617.37	1.53289	0.616253	0.0372623	1.14703	up
pos_12209	CDP-DG(6 keto-PGF1alpha/i-22:0)	304.705	35.0588	0.115058	-3.11957	0.0115133	1.4277	down
pos_1221	Phenol	22129.2	8011.57	0.362037	-1.46579	1.17501e-08	2.03303	down
pos_12212	Shyobunyl acetate	1142.88	2006.73	1.75586	0.812178	0.0172862	1.29163	up
pos_12226	Chalciporone	6605.7	4233.73	0.640921	-0.641782	0.00271823	1.49068	down
pos_12237	LysoPG(18:2(9Z,12Z)/0:0)	5412.35	9633.01	1.77982	0.831732	0.0178003	1.19394	up
pos_12239	PE(PGF1alpha/18:2(9Z,12Z))	6991.43	9339.32	1.33582	0.417729	0.0447484	1.07556	up
pos_12241	Isokobusone	130.326	206.691	1.58595	0.665348	0.0300477	1.21176	up
pos_12242	Malvalic acid	559.51	947.103	1.69274	0.759358	0.00862959	1.39543	up
pos_12243	Linoleoyl Ethanolamide	103219	172760	1.67372	0.743058	0.0265026	1.26056	up
pos_1225	(E)-2-Penten-1-ol	327.372	161.506	0.493343	-1.01934	0.00077749	1.58135	down
pos_12267	Barringtogenol C	3505.89	5850.13	1.66866	0.738687	0.00958637	1.39655	up
pos_12280	CDP-DG(a-25:0/18:2(9Z,11Z))	1027.67	506.249	0.492616	-1.02146	0.0211354	1.13989	down
pos_12282	Colistin A	484.837	840.791	1.73417	0.794248	0.0350693	1.19617	up
pos_12293	Naphthoquine	670.935	1444.84	2.15347	1.10666	0.00448888	1.45642	up
pos_12296	enantio-PAF C-16	946833	537820	0.56802	-0.815985	0.00112849	1.50371	down
pos_12305	Leukotriene C5	26462.2	19190.2	0.725193	-0.463563	0.0433192	1.09839	down
pos_12322	CC(=O)Nccccccn1C=CC(=O)C(O)=C1C	4112.19	7126.36	1.73298	0.793258	0.00521683	1.46301	up
pos_12345	PE(20:5(5Z,8Z,10E,14Z,17Z)-OH(12)/14:1(9Z))	2871.85	4618.47	1.60818	0.685432	0.00230857	1.52798	up
pos_12354	N-(2-Pyrimidinyl)formamide	102.658	183.801	1.79041	0.840293	0.017707	1.27983	up
pos_12363	Persenone B	1806.7	2688.56	1.4881	0.573471	0.0171612	1.24524	up
pos_12380	Rhodovibrin	12146.6	29729.5	2.44757	1.29135	0.00626852	1.55207	up
pos_12392	Stearamide	1729.61	3475.51	2.00942	1.00678	0.0026448	1.53833	up
pos_12396	Dihydroceramide C2	17627.1	92439.9	5.24418	2.39072	0.00120233	1.64847	up
pos_12407	Momordicilin	1846.83	10371.5	5.61584	2.4895	0.0111524	1.43824	up
pos_1241	trans-1,2-Dihydrobenzene-1,2-diol	684.459	37.7883	0.055209	-4.17895	0.0353877	1.17304	down
pos_12411	Tricycloekasantalol	590.861	122.155	0.206741	-2.2741	0.0237935	1.23926	down
pos_12412	2,6,8,12-Tetramethyl-2,4-tridecadien-1-ol	20873.9	5023.03	0.240637	-2.05507	0.0250275	1.23092	down
pos_12414	Ricinoleic acid	217660	47413.7	0.217833	-2.1987	0.012116	1.36454	down
pos_12433	SM(d16:1/24:1(15Z))	60.5417	1601.68	26.4558	4.72551	0.000444299	1.87292	up
pos_12442	(1R,2R,4R,8R)-p-Menthane-2,8,9-triol	222.505	75.4987	0.339312	-1.55931	0.0245192	1.23433	down
pos_12454	Azepexole	89.3457	14.6484	0.163951	-2.60866	0.00335926	1.52915	down
pos_12460	DG(a-25:0/20:4(6E,8Z,11Z,13E)-2OH(5S,15S)/0:0)	45441.2	20019.1	0.44055	-1.18262	0.0178919	1.28844	down
pos_12462	Medicagenic acid 28-O-[b-D-xylosyl-(1->4)-a-L-rhamnosyl-(1->2)-a-L-arabinosyl] ester	360.735	72.2865	0.200387	-2.31914	0.00270933	1.56527	down
pos_12469	2-[(Tetrahydrofurfuryl)oxy]ethanol	363.58	618.449	1.701	0.766382	0.0469395	1.06466	up
pos_12484	arachidonoylethanolamine	10351.9	17764.5	1.71606	0.779099	0.002784	1.47484	up
pos_12492	Longispinogenin	735124	1.28329e+06	1.74567	0.803782	0.0358173	1.13429	up
pos_1250	DL-Leucine	10914.1	4351.68	0.39872	-1.32655	4.09348e-06	1.92219	down
pos_12508	Trehalose-6,6'-dibehenate	5879.38	10575.7	1.79878	0.847022	0.0222011	1.24205	up
pos_12509	CDP-DG(18:1(11Z)/22:3(10Z,13Z,16Z))	4405.54	7889.73	1.79087	0.840659	0.00710224	1.4671	up
pos_12520	4,4-Dimethyl-14a-formyl-5a-cholesta-8,24-dien-3b-ol	29.4287	240.215	8.16262	3.02903	0.00135154	1.71039	up
pos_12529	Nemifitide	1451.18	501.711	0.345725	-1.5323	0.0384653	1.07487	down
pos_12537	N-Palmitoyl Valine	233.826	445.471	1.90514	0.929898	0.0270619	1.14534	up
pos_12557	PG(22:6(5Z,7Z,10Z,13Z,16Z,19Z)-OH(4)/a-25:0)	4510.27	6707.71	1.48721	0.572605	0.0395803	1.1672	up
pos_12558	Deforolimus	1091.24	1898.39	1.73966	0.798808	0.041214	1.17134	up
pos_12565	PC(P-15:0/0:0)	141105	246436	1.74648	0.804446	0.0259426	1.24665	up
pos_12575	PC(22:2(13Z,16Z)/PGF1alpha)	2976.25	7291.32	2.44984	1.29268	0.0289042	1.2313	up
pos_12600	DG(22:5(7Z,10Z,13Z,16Z,19Z)/16:0/0:0)	2376.59	4439.54	1.86803	0.901515	0.0429154	1.23082	up
pos_12629	PC(20:2(11Z,14Z)/LTE4)	3814.74	5776.87	1.51435	0.598703	0.0119257	1.34073	up
pos_12632	Stigmastanol	6130.83	31638.2	5.16051	2.36751	0.01299	1.41335	up
pos_12634	(8Z,11Z)-Icosa-8,11-dienoylcarnitine	52.9914	631.988	11.9262	3.57607	0.0112036	1.4477	up
pos_12644	Serylarginine	505.487	1121.66	2.21898	1.14989	0.0401659	1.18779	up
pos_12647	PS(22:0/22:1(13Z))	357.898	1395.31	3.89863	1.96297	0.00131842	1.71931	up
pos_12659	5,6α epoxy-cholesterol	1392.44	3063.32	2.19997	1.13748	0.00395895	1.54305	up
pos_12685	Pegdinetanib	5183.61	2378.98	0.458943	-1.12361	0.0331014	1.08624	down
pos_1269	Osmanthuside A	1964.38	339.618	0.172888	-2.53209	0.020804	1.21161	down
pos_1270	Disialyllactose	1424.53	348.099	0.24436	-2.03292	0.000610013	1.62764	down
pos_12715	Ecdysone	658.988	1111.04	1.68598	0.753591	0.00825711	1.42079	up
pos_12722	MG(22:6(4Z,7Z,10Z,13Z,16Z,19Z)/0:0/0:0)	28470.7	20463.9	0.718771	-0.476395	0.0301541	1.08744	down
pos_1273	6-Hydroxynicotinic acid	220.618	598.432	2.71253	1.43964	0.0267919	1.28023	up
pos_12732	PC(22:1(13Z)/TXB2)	2668.36	5166.49	1.9362	0.953231	0.017378	1.35966	up
pos_12736	Zilascorb	42.4225	414.898	9.78014	3.28986	0.049649	1.1275	up
pos_12744	norerythromycin	2463.39	4250.61	1.72551	0.787025	0.0037801	1.49004	up
pos_12756	Deoxycholyl-L-dopa	1849.25	2564.73	1.38691	0.471869	0.0364334	1.20428	up
pos_12759	N(omega)-Hydroxyarginine	796.8	1437.41	1.80397	0.851178	0.00335122	1.56473	up
pos_1276	2'-C-Methylcytidine	1215.03	2064.96	1.69951	0.765121	0.0152809	1.36225	up
pos_12788	2,6-Nonadien-1-ol	452.231	862.606	1.90745	0.931642	0.00952216	1.44302	up
pos_12791	1,3-Diisopropylbenzene	1321.61	2353.93	1.78111	0.832779	0.00663454	1.49008	up
pos_12794	2',3'-Dideoxyguanosine	284.096	58.1259	0.204599	-2.28913	0.014311	1.23275	down
pos_12808	DG(19:0/LTE4/0:0)	2929.82	6378.11	2.17697	1.12232	0.00656499	1.52234	up
pos_12816	(3xi,5Z)-1,5-Octadien-3-ol	982.601	1825.24	1.85756	0.893412	0.00775668	1.48117	up
pos_12818	DG(18:1(12Z)-2OH(9,10)/10:0/0:0)	180.647	664.038	3.67589	1.87809	0.0045884	1.58812	up
pos_12821	(-)-Nopol	4012.48	11105.6	2.76777	1.46872	0.00235315	1.663	up
pos_12822	5,7alpha-Dihydro-1,4,4,7a-tetramethyl-4H-indene	2601.02	4633.6	1.78146	0.833057	0.00802319	1.47178	up
pos_12830	2,4-heptadienal	221.874	1050.32	4.73387	2.24302	0.00198061	1.68321	up
pos_12835	exo-5,6-Dimethylbicyclo[2.2.1]hept-5-en-2-ol	6703.28	16401.8	2.44684	1.29092	0.00239469	1.64035	up
pos_12836	Perillyl aldehyde	561.637	1240.66	2.20902	1.1434	0.00460075	1.56319	up
pos_12837	alpha-Terpineol formate	1168.1	2745.35	2.35027	1.23282	0.00277931	1.63513	up
pos_12838	2,4,5,7alpha-Tetrahydro-1,4,4,7a-tetramethyl-1H-inden-2-ol	3258.22	10368.1	3.18214	1.67	0.0019643	1.68221	up
pos_12839	4,7-Megastigmadien-9-ol	5021.61	16674.5	3.32054	1.73142	0.00178911	1.69825	up
pos_12840	Patchoula-2,4-diene	3096.2	9856.77	3.18351	1.67062	0.0018832	1.68814	up
pos_12841	Germacrene D	17733.6	66630.8	3.75731	1.9097	0.00210794	1.67326	up
pos_12842	9Z,11E,13-Tetradecatrienal	1681.32	6995.18	4.16053	2.05677	0.00173772	1.7013	up
pos_12843	3-Hydroxydodecanoic acid	3050.58	7998.18	2.62186	1.39059	0.00300866	1.62271	up
pos_12844	Germacrone	10772.8	33141.2	3.07638	1.62123	0.00238901	1.65844	up
pos_12845	1-(2,6,6-Trimethyl-2-cyclohexen-1-yl)-1,6-heptadien-3-one	11187.3	25480.4	2.27762	1.18753	0.00415006	1.57013	up
pos_12846	Retinaldehyde	4812.12	10319.1	2.14439	1.10057	0.00563526	1.52082	up
pos_12847	Lucidadiol	324033	1.52793e+06	4.71537	2.23737	0.00155997	1.71275	up
pos_12855	PI(PGF1alpha/22:2(13Z,16Z))	2261.74	4964.73	2.19509	1.13428	0.00104265	1.69097	up
pos_12856	PGP(i-24:0/PGF2alpha)	747.918	2106.14	2.81601	1.49365	0.00029063	1.77153	up
pos_12857	Cholesteryl glucoside	443.24	1798.47	4.05755	2.02061	0.000435249	1.78431	up
pos_12859	Glycyl-Threonine	493.579	2313.35	4.68689	2.22863	0.00107675	1.74632	up
pos_12860	(-)-cis-sabinol	59.0587	202.389	3.42691	1.77691	0.00831548	1.48669	up
pos_12863	4-Acetyl-6-tert-butyl-1,1-dimethylindane	9246.62	28115.3	3.0406	1.60436	0.0027734	1.65315	up
pos_12865	5a-Androst-3-en-17-one	2337.51	11035.8	4.72121	2.23916	0.00187405	1.69255	up
pos_12867	Oryzalide B	410.75	137.117	0.33382	-1.58286	3.96697e-05	1.86742	down
pos_12868	Isopersin	23117.7	71200.4	3.07991	1.62289	0.00230893	1.64754	up
pos_1287	N-(1-Deoxy-1-fructosyl)leucine	151857	98940.2	0.651535	-0.618086	0.032555	1.1753	down
pos_12871	4,4'-Methylenebis(2,6-di-tert-butylphenol)	7087.61	16110.1	2.273	1.18459	0.00302817	1.60031	up
pos_12882	TG(18:3(6Z,9Z,12Z)/22:6(4Z,7Z,10Z,13Z,16Z,19Z)/20:5(5Z,8Z,11Z,14Z,17Z))	1788.5	6722.76	3.75888	1.9103	0.000287437	1.83188	up
pos_12889	MG(0:0/22:4(7Z,10Z,13Z,16Z)/0:0)	11898.2	20286.2	1.70498	0.769752	0.0182742	1.30815	up
pos_12901	cis-1,2-Dihydro-3-ethylcatechol	892.881	496.535	0.556104	-0.846573	0.000349214	1.6459	down
pos_12905	Ganglioside GM3 (d18:0/12:0)	1746.82	1152.83	0.659961	-0.599548	0.0152419	1.21076	down
pos_12910	dehydroabietadienol	10805.2	7790.75	0.721021	-0.471887	0.0184111	1.22968	down
pos_12912	2-Hydroxy-5-octenoylcarnitine	261.612	495.43	1.89376	0.921251	0.0419607	1.0643	up
pos_12916	METENEPROST	37103.1	18418.2	0.496406	-1.01041	0.000388844	1.66861	down
pos_12920	PC(PGE2/P-18:1(11Z))	8296.42	5577.48	0.672276	-0.572874	0.00255868	1.44878	down
pos_12923	Kifunensine	141.863	389.101	2.7428	1.45565	0.00549864	1.46896	up
pos_12924	N-(1-Deoxy-1-fructosyl)histidine	1121.28	2246.55	2.00357	1.00257	0.00421647	1.5035	up
pos_12937	[10]-Paradol	3085.47	6023.61	1.95225	0.965136	0.001814	1.57487	up
pos_12947	Oleandomycin	3981.89	6197.46	1.55641	0.638226	0.00287158	1.52354	up
pos_12955	Biliverdin-IX-beta	639.429	41.5145	0.0649243	-3.9451	0.0106449	1.31864	down
pos_12974	2,4,7-tridecatrienal	1982.99	2711.52	1.36739	0.451422	0.0190182	1.21607	up
pos_12976	(2E)-2-dodecen-1-ol	979.289	1484.99	1.5164	0.600646	0.00600119	1.38735	up
pos_12980	Linoleic acid	14548.1	23923.8	1.64447	0.717622	0.0186695	1.23137	up
pos_12983	Methyl linoleate	3351.51	5127.7	1.52996	0.613498	0.0391408	1.08198	up
pos_12986	Tiaprost	413.578	779.895	1.88572	0.915119	0.00394802	1.55725	up
pos_13001	PG(PGF1alpha/i-24:0)	6993.27	4731.28	0.676547	-0.563737	0.0129281	1.23369	down
pos_1304	2-Nitronaphthalene	35.5562	373.092	10.493	3.39136	0.00854057	1.53945	up
pos_13047	(ent-2b,4S,9a)-2,4,9-Trihydroxy-10(14)-oplopen-3-one 2-(2-methylbutanoate) 9-(3-methyl-2E-pentenoate)	2986.64	14718.5	4.92811	2.30103	0.00827213	1.51958	up
pos_13054	Ile Val Phe Ala	5376.73	9377.37	1.74407	0.802454	0.0349322	1.19102	up
pos_13062	Precocene I	635.127	1294.72	2.03852	1.02752	0.00483972	1.53286	up
pos_13096	Deoxycholylglutamine	226.742	877.261	3.86898	1.95196	0.000269472	1.86083	up
pos_13106	Trihexosylceramide (d18:1/20:0)	568.077	1815.24	3.19542	1.676	0.000753118	1.75947	up
pos_13109	3-Ethyl-4-methylphenol	401.124	600.791	1.49777	0.582815	0.0164872	1.27344	up
pos_13114	8-Epiloganic acid	100.166	596.131	5.9514	2.57323	0.00329642	1.60595	up
pos_13115	1,25-Dihydroxyvitamin D3-26,23-lactone	3917.86	2262.65	0.577523	-0.79205	0.00397996	1.41012	down
pos_13119	2,2'-Diketospirilloxanthin	20181.6	41002.9	2.0317	1.02269	0.00236472	1.57649	up
pos_13126	(2-Ethyl-2,4,4-trimethyl-1,3-oxazolidin-3-yl)oxidanyl	389.943	767.75	1.96888	0.977375	0.00467185	1.54951	up
pos_13147	2-Mercapto-3-furan-2-ylpropenoic acid	45.7537	226.84	4.95786	2.30972	0.00143246	1.68488	up
pos_13149	L-a-Lysophosphatidylserine	105558	50847.5	0.481701	-1.05379	4.0334e-05	1.80197	down
pos_13166	Valylhydroxyproline	7233.48	12733.8	1.76039	0.815899	0.0117958	1.38862	up
pos_13170	5-Hydroxyhexadecanoylcarnitine	24705.7	14366.3	0.5815	-0.78215	0.0186889	1.21736	down
pos_13189	(+)-8-Acetoxycarvone	2816.84	5656.78	2.0082	1.0059	0.0077524	1.3464	up
pos_13197	DG(14:1(9Z)/22:6(4Z,7Z,10Z,13Z,16Z,19Z)/0:0)	15424.1	34927.8	2.26449	1.17919	0.00486245	1.57072	up
pos_13205	Cholylcitrulline	5057.01	12084	2.38955	1.25674	0.00667485	1.4685	up
pos_13211	Docosahexaenoicacid(DHA)	85020.8	30457.7	0.358238	-1.48101	0.00408441	1.52495	down
pos_13214	Pibutidine	2470.44	1413.73	0.572259	-0.805261	0.00284669	1.51259	down
pos_13216	Ptelatoside B	1812.56	948.904	0.523517	-0.933692	0.00174413	1.57198	down
pos_13218	Melleolide L	808.396	541.849	0.670277	-0.577171	0.0302966	1.21277	down
pos_13221	beta-Alanyl-L-arginine	3250.84	1211.37	0.372634	-1.42417	0.00483758	1.38124	down
pos_13222	alpha-Amylcinnamyl acetate	3073.11	256.746	0.083546	-3.58129	0.0383182	1.13257	down
pos_13224	Ampicilloyl	3508.21	2407.89	0.686359	-0.542965	0.00333963	1.47525	down
pos_13232	1α,25-Dihydroxy-16-ene-19-nor-24-oxovitamin D3	9003.61	18250	2.02696	1.01932	0.0482619	1.19794	up
pos_13236	Withaperuvin E	4.87021	85.9834	17.655	4.142	0.0155348	1.41456	up
pos_13244	3-(4-Hydroxy-3-methoxyphenyl)propionic acid	3316.19	1571.77	0.473969	-1.07714	0.039747	1.07133	down
pos_13246	Hydrocortisone cypionate	121375	59767.3	0.492418	-1.02204	0.03349	1.09312	down
pos_13254	Psilostachyin	374.426	140.41	0.375002	-1.41503	0.0497872	1.04214	down
pos_13258	PC(22:2(13Z,16Z)/LTE4)	1719.17	2337.2	1.35949	0.44307	0.0341054	1.14183	up
pos_13273	CL(8:0/12:0/12:0/13:0)	2736.08	4591.46	1.67811	0.746839	0.00751943	1.30498	up
pos_13281	Serylalanine	501.695	820.438	1.63533	0.709584	0.00862884	1.31135	up
pos_13283	all-trans-13,14-dihydroretinol	2722.64	1050.19	0.385724	-1.37436	0.000819039	1.66596	down
pos_13287	2,4-Decadienamide,5-(4-methoxyphenyl)-N-[(1R)-1-methyl-4-(3-pyridinyl)butyl]-, (2E,4E)-	29487.3	13447.8	0.456054	-1.13272	0.00138639	1.59908	down
pos_13288	Soyasapogenol C	13577	24638.1	1.8147	0.85973	0.00234416	1.49404	up
pos_13291	(3S,3'R,4xi)-beta,beta-Carotene-3,3',4-triol	161417	461618	2.85978	1.51591	0.000638999	1.73761	up
pos_13311	Alisporivir	3980.22	15453.8	3.88265	1.95704	0.00117472	1.70187	up
pos_13315	3,5-Dihydroxy-6-methyl-2,3-dihydro-4H-pyran-4-one	2158.9	7867.13	3.64405	1.86554	0.000795135	1.71631	up
pos_13317	Inecalcitol	105480	279655	2.65126	1.40668	0.000773477	1.69825	up
pos_13337	Cer(d18:0/12:0)	2905.95	10856.6	3.73598	1.90149	0.0193845	1.32536	up
pos_13346	1-a,24R,25-Trihydroxyvitamin D2	10371.3	16583.7	1.59899	0.677163	0.0150249	1.28025	up
pos_13349	DG(10:0/20:4(6E,8Z,11Z,13E)-2OH(5S,15S)/0:0)	3133.63	4355.66	1.38997	0.475057	0.0401725	1.14816	up
pos_13353	(R)-3,7-Dimethyl-5-indanecarboxylic acid	2459.48	3537.87	1.43846	0.524526	0.0258953	1.24042	up
pos_13354	(6E,8R,10Z)-8-hydroxy-3-oxohexadecadienoic acid	424.441	43.639	0.102815	-3.28187	0.000745684	1.74195	down
pos_13356	3-(Acetyloxy)-2-hydroxypropyl icosanoate	12378.4	7116.27	0.574895	-0.798629	0.0140786	1.31404	down
pos_1336	Gln Gly Thr Glu	32556.7	20040.3	0.615551	-0.700049	0.0376305	1.19093	down
pos_13369	12-Keto-tetrahydro-leukotriene B4	6936.55	3292.91	0.474719	-1.07485	0.000760616	1.69524	down
pos_13372	Gly His Ala Ala	1840.7	320.019	0.173857	-2.52403	0.000253566	1.79122	down
pos_13373	cis-3-Hexenyl b-primeveroside	1911.32	1135.18	0.593925	-0.751648	0.00422852	1.48249	down
pos_13375	Thr His Gly Gly	2740.35	1880.1	0.686079	-0.543553	0.0119795	1.32519	down
pos_13376	Ser Gly Ser His	2064.67	1152.52	0.55821	-0.841121	0.000972201	1.61429	down
pos_13401	Ac-Tyr-OEt	1061.69	601.248	0.566312	-0.82033	0.00311364	1.4854	down
pos_13407	Harzianopyridone	42729.6	16250.1	0.380301	-1.39479	0.000574408	1.67624	down
pos_13417	2-Arachidonoylglycerol	749.851	110.319	0.147121	-2.76492	0.000741421	1.7432	down
pos_13421	beta-Citraurinene	25741.5	12324.1	0.478765	-1.06261	0.0217532	1.2647	down
pos_1350	epsilon-Caprolactam	1083.66	290.984	0.26852	-1.8969	0.0260657	1.20972	down
pos_1381	Hydroxygaleon	5487.59	3283.3	0.598313	-0.741028	0.00994855	1.3018	down
pos_1386	Valylproline	277.849	76.3685	0.274856	-1.86325	0.0121607	1.31305	down
pos_1395	Gly Asp Asp Lys	62471.8	34375.2	0.550251	-0.861838	0.0180608	1.33215	down
pos_1407	Indoleacetaldehyde	5667.24	2347.13	0.414158	-1.27175	5.32771e-05	1.79854	down
pos_1409	2-Hydroxy-2,6,6-trimethylcyclohexanone	1665.49	4999.51	3.00183	1.58584	0.0105599	1.44837	up
pos_1423	Cadaverine	215.908	37.8596	0.175351	-2.51168	0.0115097	1.43364	down
pos_1445	N-Jasmonoyltyrosine	85133.3	14244.5	0.16732	-2.57932	0.00189112	1.54556	down
pos_1453	UDP-2,3-bis(3-hydroxytetradecanoyl)glucosamine	4646.93	696.129	0.149804	-2.73885	0.00372033	1.51385	down
pos_1481	Sapidolide A	9718.74	6752.05	0.694746	-0.525443	0.0217847	1.16586	down
pos_1482	2-Acetylpyrrolidine	619.289	1219.59	1.96935	0.977717	0.00649171	1.33058	up
pos_1494	Histidylthreonine	7055.37	4349.12	0.616427	-0.697998	0.00241018	1.45497	down
pos_1531	(R)-pantoate	154.09	23.248	0.150873	-2.72859	0.0013531	1.65768	down
pos_1532	Gly Ser Phe	31263.8	16268.2	0.520353	-0.942438	0.0114997	1.35375	down
pos_1534	Styrene	917.998	385.124	0.419526	-1.25317	2.98453e-06	1.92359	down
pos_1535	Benzaldehyde	1018.31	547.345	0.537503	-0.895654	0.00025344	1.71377	down
pos_1537	Indole	13445	4452.92	0.331196	-1.59424	3.98496e-06	1.94656	down
pos_1543	trans-Cinnamic acid	63787.8	31053.5	0.486824	-1.03853	3.77295e-05	1.81465	down
pos_1546	3-Hydroxycinnamoylglycine sulfate	461.059	97.8205	0.212165	-2.23674	0.000193709	1.81601	down
pos_1554	xi-4-Hydroxy-4-methyl-2-cyclohexen-1-one	5026.16	1797.35	0.3576	-1.48358	4.30645e-06	1.93268	down
pos_1555	Oxepin	3831.88	1237.27	0.322888	-1.63089	9.40607e-07	1.98712	down
pos_1561	alpha-Fluoromethylhistamine	357.775	133.367	0.372766	-1.42366	0.00354885	1.57546	down
pos_1576	[(2R,3S,5R)-5-(2,4-Dioxopyrimidin-1-yl)-3-hydroxyoxolan-2-yl]methoxy-fluorophosphinic acid	1314.55	249.131	0.189517	-2.3996	0.0059447	1.42324	down
pos_1581	3-Hydroxynonyl acetate	1284.19	47.1964	0.0367518	-4.76604	0.00535524	1.43979	down
pos_1598	PE(TXB2/20:5(5Z,8Z,11Z,14Z,17Z))	4529.66	269.844	0.0595727	-4.0692	0.0184657	1.2488	down
pos_1599	Nitrosomethylnitroguanidine	59.8058	423.627	7.08337	2.82444	8.44848e-05	1.84024	up
pos_1601	Alanyl-Isoleucine	5120.99	1275.03	0.248981	-2.00589	2.05081e-05	1.86346	down
pos_1605	gibberellin A51-catabolite	8970.18	5324.01	0.593523	-0.752624	0.00335254	1.37984	down
pos_1606	5-Amino-1-[(2R,3R,4S,5R)-5-[(benzylamino)methyl]-3,4-dihydroxyoxolan-2-yl]imidazole-4-carboxamide	40192.2	24653	0.613378	-0.705152	0.0127842	1.27505	down
pos_1675	2',4'-Dimethylacetophenone	1817.74	347.773	0.191322	-2.38593	0.000958779	1.69562	down
pos_1680	3,5-Dihydroxy-6,7-megastigmadien-9-one	5414.38	1234.66	0.228033	-2.13269	0.000935969	1.69823	down
pos_1694	Apronal	97.7431	181.235	1.8542	0.890793	0.0453139	1.06302	up
pos_1695	24-epi-25-hydroxyvitamin D2 / 24-epi-25-hydroxyergocalciferol	25886.1	14111.6	0.545142	-0.875297	0.000567323	1.61988	down
pos_1754	13-Azaprostanoic acid	143.208	754.331	5.26738	2.39709	0.00033403	1.81221	up
pos_1780	2-Nonenal	16161	11176.3	0.69156	-0.532073	0.01361	1.30288	down
pos_1816	N-[(2S,3S,4R)-3,4-Dihydroxy-1-[3,4,5-trihydroxy-6-(hydroxymethyl)oxan-2-yl]oxyoctadecan-2-yl]hexacosanamide	98.5471	2.16454	0.0219645	-5.50868	0.0105368	1.35189	down
pos_1840	N7-(2-((Hydroxyethyl)thio)ethyl)guanine	687.107	95.4105	0.138858	-2.84832	0.000417577	1.77653	down
pos_1843	Encelin	531.404	108.922	0.20497	-2.28652	0.000759726	1.72777	down
pos_1847	(15S)-15-Hydroxy-5,8,11-cis-13-trans-eicosatetraenoate	5733.8	1878.99	0.327704	-1.60954	0.00100734	1.71625	down
pos_1890	1,2,3,4-Tetrahydro-1-[1-hydroxy-3-(4-hydroxyphenyl)-2-propenyl]-6,7-dimethoxy-2-naphthalenol	103.592	183.653	1.77286	0.826079	0.0419298	1.05567	up
pos_1914	3-(10-Heptadecenyl)phenol	7477.86	15510.3	2.07416	1.05253	0.000626081	1.71589	up
pos_1915	Goshonoside F1	67512.1	133352	1.97523	0.982023	0.0496756	1.07354	up
pos_193	Fructose diphosphate	52.6798	192.316	3.65067	1.86816	0.0205144	1.29776	up
pos_1931	Icosanoic acid	1511.09	5119.84	3.38817	1.76051	0.0044903	1.56944	up
pos_1952	(8'R)-Neochrome	99558.8	141312	1.41938	0.50526	0.0435559	1.12674	up
pos_1954	DG(14:0/PGD1/0:0)	7132.8	16174.3	2.2676	1.18117	0.00265767	1.60759	up
pos_1990	Myristoleic acid	6151.94	3356.77	0.545644	-0.873969	0.0439359	1.1052	down
pos_2003	3-hydroxypristanic acid	97969	33078.5	0.337642	-1.56643	0.0470818	1.08711	down
pos_2021	DG(14:0/22:5(4Z,7Z,10Z,13Z,19Z)-O(16,17)/0:0)	47929	70681.3	1.47471	0.560431	0.0375338	1.2004	up
pos_2072	Basellasaponin B	79.5045	451.575	5.67987	2.50586	0.0134917	1.35328	up
pos_2103	Apo-14'-zeaxanthinal	313.923	606.202	1.93105	0.949388	0.0034707	1.54353	up
pos_2114	Secoisolariciresinol	828.895	1383	1.66848	0.738538	0.00796214	1.3673	up
pos_2132	(+)-12-hydroxy-9Z-hexadecenoic acid	2870.05	5212.99	1.81634	0.861034	0.00882092	1.46856	up
pos_2136	DG(PGJ2/15:0/0:0)	49580	85018.9	1.71478	0.778024	0.00498848	1.51443	up
pos_2143	Serratol	2575.12	3848.52	1.4945	0.579662	0.00589713	1.36372	up
pos_2144	3-Hydroxylinoleoylcarnitine	29641.5	16808.1	0.567047	-0.818461	0.0270027	1.17515	down
pos_2187	L-Isoleucine	1534.71	1034.76	0.67424	-0.568665	0.0241165	1.19013	down
pos_2189	Minaxolone	29239.3	19832.7	0.678291	-0.560023	0.0344148	1.11324	down
pos_2199	Geranylgeraniol	3083.93	4426.39	1.43531	0.52136	0.0400071	1.04326	up
pos_2208	Ala Tyr Tyr Ile	776.735	1428.11	1.83861	0.878615	0.00779986	1.37162	up
pos_2215	PC(DiMe(11,5)/PGE1)	2209.63	3252.87	1.47213	0.557907	0.0480881	1.09165	up
pos_2233	(1R,3S,4S,6R)-6,9-Dihydroxyfenchone 6-O-b-D-glucoside	511.954	310.087	0.605693	-0.723342	0.0250265	1.23691	down
pos_2236	Galactosylsphingosine	1753.17	2968.52	1.69323	0.759778	0.0298621	1.18501	up
pos_2240	2-Isopropyl-1,4-hexadiene	87.2357	40.515	0.464431	-1.10646	0.0369628	1.1724	down
pos_2250	Homodihydrojasmone	2140.88	2889.28	1.34958	0.432505	0.0254533	1.18665	up
pos_2280	DG(13:0/0:0/PGE1)	4212.51	7411.49	1.7594	0.815083	0.022542	1.32472	up
pos_2281	DG(16:0/6 keto-PGF1alpha/0:0)	3130.19	5744.68	1.83525	0.875977	0.00424122	1.52424	up
pos_2361	N-Nervonoyl Lysine	1532.15	3504.76	2.28747	1.19375	0.0449727	1.06062	up
pos_2367	Asitrilobin D	7164.23	14531.2	2.02829	1.02027	0.00131641	1.62616	up
pos_2370	PG(PGE1/i-24:0)	1930.42	2639.46	1.3673	0.451329	0.0322606	1.14153	up
pos_2372	Furapyrimidone	61.4948	145.457	2.36535	1.24206	0.0442337	1.17176	up
pos_2402	1-Hexanol	125.174	71.467	0.57094	-0.80859	0.031324	1.19901	down
pos_2410	PS(22:0/24:0)	1016.82	1471	1.44668	0.532741	0.014456	1.28256	up
pos_2423	Calcitetrol	1987.47	2995.49	1.50719	0.591862	0.0220612	1.26032	up
pos_2438	2-Deoxycastasterone	12354.7	6201.84	0.501983	-0.994288	0.0332105	1.16033	down
pos_2441	DG(16:0/20:5(6E,8Z,11Z,14Z,17Z)-OH(5)/0:0)	95872.1	176943	1.84562	0.884103	0.0163819	1.29128	up
pos_2443	Asitribin	1489.33	2126.65	1.42793	0.513922	0.031961	1.20374	up
pos_2459	3'-Sialyllactosamine	151.801	49.4019	0.325438	-1.61955	0.00838366	1.38356	down
pos_2460	DG(11M3/9M5/0:0)	3051.65	5258.47	1.72316	0.785055	0.0132939	1.34602	up
pos_2462	(15a,20R)-Dihydroxypregn-4-en-3-one 20-[glucosyl-(1->4)-6-acetyl-glucoside]	1117.09	256.342	0.229473	-2.1236	0.000122442	1.70543	down
pos_2464	Convalloside	970.187	351.593	0.362397	-1.46436	0.000191255	1.6736	down
pos_2467	DG(14:0/14:1(9Z)/0:0)	24378.6	13981.7	0.573524	-0.802075	0.0130869	1.25974	down
pos_2468	DG(17:0/0:0/PGJ2)	3443.84	6834.36	1.98452	0.98879	0.00139938	1.62423	up
pos_247	Glucaron	342.141	699.575	2.0447	1.03189	0.0185374	1.21399	up
pos_2472	Adlupone	5106.21	7676.55	1.50337	0.588205	0.0477523	1.06868	up
pos_2505	6Z,9Z-octadecadienoic acid	65.7296	243.186	3.69979	1.88744	0.00108837	1.64505	up
pos_2506	Tropine	179.47	315.86	1.75996	0.815544	0.00343041	1.54271	up
pos_251	Orotidine	46.8751	138.143	2.94705	1.55927	0.0266712	1.27521	up
pos_2521	CL(8:0/12:0/12:0/16:0)	51.6134	408.784	7.92011	2.98552	0.000373607	1.84663	up
pos_2529	15-(3-Methyl-5-pentylfuran-2-yl)pentadecanoylcarnitine	10.8777	108.11	9.9386	3.31304	0.00255718	1.68887	up
pos_2530	Lupeoside	37109.6	26206	0.706178	-0.501895	0.0465544	1.0411	down
pos_2546	5-(12,15-Heneicosadienyl)-1,3-benzenediol	1716.84	2647.59	1.54213	0.624926	0.0191087	1.30907	up
pos_255	Thymidine 3',5'-cyclic monophosphate	4053.88	1001.67	0.247088	-2.0169	1.13646e-05	1.9215	down
pos_2621	2,3-(C14-O-C14)Galactosamine-4-phosphate	468.418	889.633	1.89923	0.925416	0.0123439	1.35237	up
pos_2640	Cephaeline	1104.15	2102.11	1.90382	0.928896	0.0426423	1.17762	up
pos_2646	DG(13:0/20:3(6,8,11)-OH(5)/0:0)	58507	97908.5	1.67345	0.742825	0.0105598	1.36736	up
pos_2653	SM(d18:0/24:1(15Z))	209.154	1591.61	7.60974	2.92785	0.0277247	1.30753	up
pos_2664	N-Lauroyl Lysine	486.363	51.9906	0.106897	-3.22571	0.000457595	1.78854	down
pos_2695	(3beta,5alpha,9alpha,14alpha,22E,24R)-3,5,9,14-Tetrahydroxyergosta-7,22-dien-6-one	928.881	2543.21	2.73793	1.45308	0.0278368	1.22528	up
pos_2701	Progesterone	4294.77	6943.57	1.61675	0.693097	0.0136809	1.2347	up
pos_271	dUDP	348.336	142.548	0.409226	-1.28903	0.0261989	1.21448	down
pos_2717	DG(20:4(6Z,8E,10E,14Z)-2OH(5S,12R)/15:0/0:0)	6617.38	11369.7	1.71815	0.780856	0.0225589	1.21599	up
pos_2723	Muricatin B	9565.4	14947.7	1.56269	0.644028	0.0173221	1.31007	up
pos_2728	N-Nervonoyl Phenylalanine	23.6485	107.879	4.56177	2.18959	0.0109375	1.44136	up
pos_2730	2-methoxy-6Z-hexadecenoic acid	124.624	935.81	7.50906	2.90863	0.00133241	1.7099	up
pos_2731	TG(8:0/14:0/10:0)	46314.5	98549.5	2.12783	1.08938	0.000263821	1.73819	up
pos_2733	PG(i-22:0/6 keto-PGF1alpha)	2853.18	6714.08	2.35319	1.23462	0.00724135	1.50218	up
pos_2736	DG(16:1n7/0:0/18:3n3)	5119.14	14972.9	2.92488	1.54838	0.00233846	1.65933	up
pos_2746	PA(15:0/22:6(4Z,8Z,10Z,13Z,16Z,19Z)-OH(7))	2776.1	1714.09	0.617446	-0.695614	0.00813922	1.35922	down
pos_2761	3'-N'-Acetylfusarochromanone	1120.41	536.116	0.478499	-1.06341	0.0453361	1.06677	down
pos_2763	Tetrapeptide	3101.49	606.883	0.195675	-2.35347	0.0204584	1.21665	down
pos_2768	N-Lauroyl Alanine	0.571995	19.2399	33.6365	5.07196	0.0244688	1.37698	up
pos_2770	Sarar	44.2905	108.231	2.44366	1.28904	0.024279	1.36613	up
pos_2786	all-trans-13,14-Dihydroretinol	8888.03	14374.9	1.61734	0.693621	0.0111597	1.31788	up
pos_279	3-(3,5-Diiodo-4-hydroxyphenyl)lactate	105.57	651.931	6.17532	2.62651	0.00444412	1.65078	up
pos_2800	Androstenol	211.33	310.629	1.46987	0.555692	0.0192144	1.23457	up
pos_2803	Hebevinoside X	3025.5	4392.8	1.45192	0.537966	0.0420192	1.20518	up
pos_2806	N-Myristoyl Proline	102.214	210.316	2.05761	1.04097	0.0359539	1.21263	up
pos_2817	Isozeaxanthin	234501	346676	1.47836	0.563994	0.0439311	1.13779	up
pos_2818	3,6-Epoxy-5,5',6,6'-tetrahydro-b,b-carotene-3',5,5',6'-tetrol	11105.3	19964.6	1.79775	0.846193	0.00939319	1.43115	up
pos_2820	DG(15:0/PGE2/0:0)	6608.89	10915.2	1.65159	0.723854	0.0120691	1.349	up
pos_2823	cis-trans-Nepetalactol	377.273	567.806	1.50503	0.589791	0.0285538	1.2234	up
pos_2843	Ethylestrenol	25.6519	43.2318	1.68532	0.753027	0.0161544	1.28451	up
pos_2870	3beta-Hydroxyergosta-7,24(24(1))-dien-4alpha-carboxylate	258.6	466.182	1.80271	0.85017	0.000624523	1.69881	up
pos_2876	DG(22:6(4Z,8Z,10Z,13Z,16Z,19Z)-OH(7)/8:0/0:0)	446.214	1104.13	2.47445	1.30711	0.00814568	1.33495	up
pos_2880	13-(3,4-Dimethyl-5-pentylfuran-2-yl)tridecanoylcarnitine	99.5509	598.357	6.01056	2.5875	0.00530584	1.508	up
pos_2881	Spheroidene	48066.5	78976.7	1.64307	0.716395	0.0210499	1.22166	up
pos_2885	PI(PGF1alpha/18:0)	3566.55	9766.87	2.73846	1.45337	0.019232	1.40213	up
pos_2907	2,6-Di-tert-butyl-4-ethylphenol	17.8584	2.64236	0.147962	-2.7567	0.0351262	1.17947	down
pos_2911	DG(16:0/20:3(8Z,11Z,14Z)-2OH(5,6)/0:0)	12837.3	20494.2	1.59647	0.674881	0.00846453	1.48178	up
pos_2912	TG(18:1(11Z)/18:3(6Z,9Z,12Z)/18:4(6Z,9Z,12Z,15Z))	320.161	1191.15	3.72047	1.89549	0.01369	1.44708	up
pos_2939	Dihydrocyclosporin	666.599	1546.6	2.32014	1.21421	0.000512228	1.74266	up
pos_2959	Squamocin L	8980.88	15657.5	1.74343	0.801927	0.00363839	1.46677	up
pos_2964	SM(d17:2(4E,8Z)/22:5(4Z,7Z,10Z,13Z,19Z)-O(16,17))	2089.34	3600.52	1.72328	0.785157	0.018846	1.30092	up
pos_2965	Cortol	455.778	264.114	0.57948	-0.787169	0.0457272	1.1141	down
pos_2997	DG(16:0/PGE2/0:0)	10343.9	16738.7	1.61823	0.694415	0.00938716	1.32504	up
pos_3001	DG(15:0/18:3(6Z,9Z,12Z)/0:0)	181234	268011	1.47881	0.564435	0.0399495	1.13506	up
pos_3005	trans-2-Hexacosenoic acid	313.937	848.21	2.70184	1.43394	0.00948916	1.42073	up
pos_3013	PE(24:0/20:3(6,8,11)-OH(5))	1916.87	5241.46	2.73439	1.45122	0.0106651	1.47376	up
pos_3018	Asiminenin A	16383.3	36858.5	2.24976	1.16977	0.0020955	1.52252	up
pos_3023	1,2-Dipalmitoyl-3-succinylglycerol	23524.9	62539.4	2.65844	1.41058	0.000432486	1.74153	up
pos_3035	DG(18:0/PGE2/0:0)	16598.1	25447.4	1.53315	0.616499	0.0336589	1.22016	up
pos_3037	DG(PGE2/16:0/0:0)	6813.75	10129.6	1.48665	0.572061	0.0327406	1.08514	up
pos_304	Guanosine 3',5'-bis(diphosphate)	119.227	27.5226	0.230842	-2.11502	0.00388884	1.45837	down
pos_3040	DG(20:3(5Z,11Z,14Z)-O(8,9)/15:0/0:0)	8410.72	11919.9	1.41723	0.50307	0.0403285	1.12102	up
pos_3046	Physagulin A	536.108	53.0251	0.0989075	-3.33778	0.00951716	1.43773	down
pos_3053	DG(15:0/20:3(8Z,11Z,14Z)-2OH(5,6)/0:0)	7370.15	10645.5	1.4444	0.530473	0.047491	1.11913	up
pos_3055	N-Nervonoyl Tyrosine	555.898	1932.73	3.47677	1.79775	0.00712096	1.46639	up
pos_3058	N(4)-Octadecyl-1-arabinofuranosylcytosine	341.798	942.236	2.7567	1.46294	0.00897026	1.42965	up
pos_3074	Susalimod	146.818	234.452	1.59689	0.675265	0.0369902	1.06437	up
pos_3077	TG(20:5(5Z,8Z,11Z,14Z,17Z)/18:2(9Z,12Z)/22:6(4Z,7Z,10Z,13Z,16Z,19Z))	994.743	2485	2.49814	1.32085	0.0305172	1.25166	up
pos_3085	Dodecyl-beta-D-maltoside	203.132	886.153	4.36244	2.12514	0.00189807	1.6309	up
pos_3093	24-Hydroxycholesterol	157.826	582.02	3.68774	1.88274	0.000789114	1.70735	up
pos_3098	MG(0:0/24:1(15Z)/0:0)	34.5198	509.545	14.7609	3.88371	0.0212203	1.38571	up
pos_3109	baruol	809.974	1310.92	1.61847	0.694635	0.0195938	1.28339	up
pos_3110	PS(PGJ2/22:0)	880.182	5069.65	5.75977	2.52601	0.0295659	1.33883	up
pos_3117	Vignatic acid B	1201.79	47.554	0.0395693	-4.65948	0.0132124	1.37624	down
pos_3130	SM(d19:1/20:5(6E,8Z,11Z,14Z,17Z)-OH(5))	3567.45	7138.17	2.00092	1.00066	0.0449749	1.17168	up
pos_3255	4-Nitrophenyl 4-guanidinobenzoate	36.203	192.287	5.31135	2.40908	0.014364	1.31387	up
pos_3339	SA-beta-Gal	699.032	1445.41	2.06773	1.04805	0.017368	1.22267	up
pos_3340	hemsleyanoside	958	1692.43	1.76663	0.820996	0.0191764	1.24752	up
pos_3360	Thymoctonan	797.474	367.99	0.461445	-1.11577	0.0375136	1.08655	down
pos_347	6-hydroxymethyl-dihydropterin diphosphate	66.8984	250.332	3.74197	1.9038	0.0288401	1.19316	up
pos_3480	Lysozyme	1098.8	3951.36	3.59608	1.84642	0.0259186	1.25131	up
pos_3508	N(6)-Methyllysine	1868.04	827.282	0.442861	-1.17507	0.00254567	1.48639	down
pos_3531	2H-1,4-Benzothiazine	1325.86	700.889	0.528629	-0.919672	0.00640882	1.40817	down
pos_3537	Glutamylisoleucine	7533.23	4070.12	0.540288	-0.888198	0.00746745	1.32037	down
pos_3542	Nicotinic acid mononucleotide	1666.79	8.56378	0.0051379	-7.60461	0.00408564	1.50442	down
pos_3554	Dethiobiotin	4263.07	2133.88	0.500551	-0.998412	8.96489e-05	1.67023	down
pos_3572	N2-Methyl-L-lysine	1854.32	910.032	0.490763	-1.0269	0.00318	1.44205	down
pos_3576	N-Alpha-acetyllysine	3725.71	1779.72	0.477688	-1.06586	0.000663428	1.62206	down
pos_3577	Harmine	12443.4	7710.3	0.619632	-0.690517	0.0173502	1.19308	down
pos_3585	(23S)-23,25-dihdroxy-24-oxovitamine D3 23-(beta-glucuronide)	3198.9	64.9457	0.0203025	-5.6222	0.00460965	1.4722	down
pos_3586	Torvoside E	7898.17	161.171	0.0204061	-5.61486	0.00348087	1.49694	down
pos_3605	Hydroxyprolyl-Isoleucine	11885.4	6212.41	0.522692	-0.935966	0.0134651	1.20865	down
pos_3622	Polyvidone	744.75	14.4362	0.0193839	-5.68899	0.00801571	1.31525	down
pos_3639	Piperidine	10092.1	3964.88	0.392868	-1.34788	0.000386842	1.62834	down
pos_3640	1-Thiocarbamoyl-2-imidazolidinone	47.5389	126.848	2.66829	1.41592	0.00210006	1.53232	up
pos_3641	N-methylvaline	780.838	342.105	0.438125	-1.19059	0.0206664	1.20913	down
pos_3681	(1R,2R,4R,5S)-(+)-p-Menthane-2,5-diol	1202.17	739.761	0.615354	-0.700511	0.0278234	1.2332	down
pos_3685	Estriol	22193.5	15669.8	0.706053	-0.502151	0.0372042	1.06977	down
pos_3708	3-Pyridylacetic acid	1244.29	1965.78	1.57984	0.659778	0.0186847	1.2496	up
pos_3734	Polihexanide	1291.09	300.279	0.232578	-2.10421	0.000340898	1.70773	down
pos_3752	Pyrrolidine	610.935	201.092	0.329155	-1.60316	0.000275059	1.67251	down
pos_3783	Gamma-Glu-Leu	4124.17	2211.86	0.536317	-0.898841	0.000110738	1.74655	down
pos_3806	O-Toluidine	26092.2	9297.95	0.35635	-1.48863	1.79183e-05	1.84439	down
pos_3807	5-Ethyl-2-methylpyridine	14025.6	3974.11	0.283347	-1.81936	1.58996e-06	1.96835	down
pos_3815	Indoleacrylic acid	98795	25444.6	0.25755	-1.95708	1.52518e-06	1.97215	down
pos_3823	4-[(4'-O-Acetyl-alpha-L-rhamnosyloxy)benzyl]isothiocyanate	156.324	649.201	4.15292	2.05413	0.00841636	1.442	up
pos_3824	Tuberoside	1183.12	92.1676	0.0779019	-3.6822	0.00105362	1.66909	down
pos_3827	Dihydrodeoxy-8-epiaustdiol	2022.93	1125.16	0.556201	-0.846322	0.0175362	1.24217	down
pos_3839	CDP-DG(a-15:0/20:4(6Z,8E,10E,14Z)-2OH(5S,12R))	8440.4	80.0535	0.00948456	-6.7202	0.00322178	1.51761	down
pos_3849	Ammonia aspartate	45.4349	27.8331	0.612593	-0.706999	0.0384864	1.13467	down
pos_3886	FAD	1134.93	439.952	0.387646	-1.36719	0.00830589	1.41752	down
pos_3896	Carthamone	76.8136	10.5427	0.13725	-2.86512	0.0118121	1.32164	down
pos_3899	beta-nicotinamide adenine dinucleotide	168.422	39.3112	0.233409	-2.09907	0.0400233	1.09612	down
pos_3900	Nicotinic acid adenine dinucleotide	133.912	28.3536	0.211733	-2.23968	0.0436613	1.07715	down
pos_3902	Ala-Cys-Gly	281.437	1135.54	4.03478	2.01249	0.0013607	1.58793	up
pos_3908	DOPA sulfate	79.7845	11.6551	0.146082	-2.77515	0.00978453	1.32875	down
pos_3909	2-Amino-4-oxo-6-(1,2-dioxoprolyl)-7,8-dihydroxypteridine	4488.17	10380.5	2.31287	1.20968	0.0075605	1.36923	up
pos_3910	Clitocine	1860.36	3857.73	2.07365	1.05217	0.00768461	1.36761	up
pos_3913	3-Hydroxynitrazepam	3248.2	5612.98	1.72803	0.789126	0.00788378	1.34914	up
pos_3914	Phosphoribosylformylglycinamidine	4939.24	11419.7	2.31203	1.20916	0.00914281	1.34933	up
pos_3916	Ggstop	68487	161250	2.35447	1.2354	0.0089055	1.33987	up
pos_3917	Ethalfluralin	27753.9	60518.1	2.18052	1.12467	0.00823715	1.3441	up
pos_3930	Cyclic Urea	110.321	65.5763	0.594414	-0.750459	0.00851468	1.32466	down
pos_3940	2-nonenoylglycine	10508.4	6188.08	0.588872	-0.763975	0.0151767	1.24261	down
pos_3950	Chemistry 2	444.194	152.759	0.343902	-1.53993	0.0264141	1.14782	down
pos_3951	3-Methoxypropylamine	423.035	167.674	0.39636	-1.33512	0.0026897	1.45449	down
pos_3982	3'-Deaminofusarochromanone	12029.5	18143.5	1.50825	0.592875	0.0291842	1.29334	up
pos_3983	3-Hydroxy-N-methylpyridinium glucuronide	1932.28	4806.23	2.48734	1.31461	0.00127284	1.53464	up
pos_3993	2-(4-Methyl-5-thiazolyl)ethyl formate	292.666	631.571	2.15799	1.10969	0.00633123	1.37645	up
pos_3998	Uridine 5'-diphosphate	12455	1.76751e-08	1.41912e-12	-39.3581	0.0192119	1.21639	down
pos_4008	Kynurenic acid	8852.33	21870.5	2.4706	1.30486	9.29318e-05	1.73631	up
pos_4065	N6-Methyl-L-lysine	245.309	37.3804	0.152381	-2.71425	0.000147728	1.69521	down
pos_4069	2'-O-methylinosine	631.241	1280	2.02775	1.01988	0.00061977	1.60323	up
pos_4091	Histidylglycine	972.837	260.59	0.267866	-1.90042	0.000406316	1.7144	down
pos_4095	STREPTOZOTOCIN	8464.11	444.417	0.052506	-4.25137	0.0380993	1.06954	down
pos_4109	Isoleucyl-prolyl-proline	1146.42	5435.4	4.7412	2.24525	0.000615176	1.82291	up
pos_4123	O-Desmethyldiltiazem	274.212	600.484	2.18985	1.13083	0.0154508	1.21742	up
pos_4130	3-Methyl-5-pentyl-2-furanheptanoic acid	9436.12	4186.57	0.443675	-1.17243	0.0116551	1.29791	down
pos_4150	(+)-Dehydrovomifoliol	1355.14	687.214	0.507116	-0.979613	0.00485109	1.34649	down
pos_4155	Islatravir	1012.69	760.27	0.750739	-0.413616	0.0301845	1.18031	down
pos_4157	12-oxo-cis-10,15-phytodienoate	9165.22	14664.1	1.59997	0.678045	0.0288065	1.23447	up
pos_4174	4-Hydroxyindole	3420.3	5745.21	1.67974	0.748236	0.0133803	1.31378	up
pos_4177	triazolobenzodiazepine	336.35	471.671	1.40232	0.48782	0.0386379	1.14906	up
pos_4180	2,8-Quinolinediol	82287	145812	1.77199	0.825374	0.0094056	1.37225	up
pos_4188	2-Formaminobenzoylacetate	27441.1	50650.2	1.84578	0.884232	0.00928389	1.3606	up
pos_4192	Fucose 1-phosphate	35.6948	121.708	3.40967	1.76963	0.0006742	1.63573	up
pos_4202	7-Methylguanosine 5'-diphosphate	24.5404	142.392	5.80237	2.53664	1.08163e-05	1.89034	up
pos_4204	Flavonol 3-O-D-glucoside	27.0652	200.714	7.41597	2.89063	0.00013396	1.81417	up
pos_4206	Ferene	508.123	1234.65	2.42982	1.28085	0.00032829	1.67193	up
pos_4208	Vitexin 7-O-sulfate	0.0242442	76.2037	3143.17	11.618	0.00306257	1.65855	up
pos_4213	3beta-O-beta-D-Glucopyranosiduronic acid (1_2)-beta-D-glucopyranosyloxy]-machaerinic acid _-lactone	37909.3	1172.85	0.0309384	-5.01446	0.00313108	1.51048	down
pos_4264	3-Buten-1-amine	213.247	82.2441	0.385676	-1.37454	0.00374503	1.41484	down
pos_4281	Alanylisoleucine	1087.02	305.429	0.280979	-1.83147	0.000192829	1.72955	down
pos_429	1,3,2lambda~6~-Dioxathietane-2,2-dione	2746.54	7039.94	2.5632	1.35795	0.00193653	1.48734	up
pos_4308	Ethyl 5-oxotetrahydro-2-furancarboxylate	3.11516	11.7185	3.76177	1.91141	0.0424876	1.22247	up
pos_431	Phosphoric acid hydroxymethyl ester	3267.1	316.182	0.0967777	-3.36918	0.00320904	1.53105	down
pos_4334	N-Acetyl-D-glucosamine 6-phosphate	7.34325	130.001	17.7035	4.14596	0.0345557	1.2354	up
pos_4339	Ne-Methyl-L-lysine	93.2833	158.409	1.69815	0.763966	0.0350708	1.18845	up
pos_4371	(2R,3S,4R,5R,6S)-2-[[(1R,2R,4R,5R,6S,10R)-5-Hydroxy-2-(hydroxymethyl)-3,9-dioxatricyclo[4.4.0.02,4]dec-7-en-10-yl]oxy]-6-(hydroxymethyl)oxane-3,4,5-triol	706.368	331.172	0.468838	-1.09284	0.0158869	1.26753	down
pos_4391	2-Hydroxyundecanoate	135.369	10.1611	0.0750623	-3.73577	0.0167041	1.2798	down
pos_4402	Spinacetin 3-[p-coumaroyl-(->2)-glucosyl-(1->6)-[apiosyl-(1->2)]-glucoside]	1694.73	46.6609	0.0275329	-5.1827	0.00247815	1.502	down
pos_4457	Ile Ile	6403.72	2837.91	0.443167	-1.17408	0.0132068	1.23177	down
pos_4509	3-Ethyltoluene	57.6832	98.6809	1.71074	0.774619	0.0170747	1.28501	up
pos_4513	4-(2,6,6-Trimethylcyclohexa-1,3-dienyl)but-3-en-2-one	147.578	551.384	3.73622	1.90158	0.00216362	1.64949	up
pos_4514	9Z-Dodecen-7-ynyl acetate	475.562	1146.12	2.41004	1.26906	0.00245985	1.59714	up
pos_4515	Corey PG-Lactone Diol	14265.3	36210.2	2.53834	1.34388	0.00431561	1.54255	up
pos_4561	3-Isochromanone	176.126	277.755	1.57702	0.657201	0.0117732	1.32025	up
pos_4606	1,4,6-Trimethylnaphthalene	438.611	229.007	0.52212	-0.937547	0.0104475	1.26959	down
pos_4610	Hygrine	568.193	2.3883	0.00420332	-7.89426	0.0468862	1.09876	down
pos_4613	Arlacel A	114.655	231.186	2.01636	1.01175	0.0413256	1.06984	up
pos_4616	Lucidenic acid J	34605.4	2220.84	0.064176	-3.96182	3.75592e-05	1.9456	down
pos_4627	4-O-Deacetylvinflunine	24637.6	7893.7	0.320392	-1.64209	0.00670757	1.36389	down
pos_4630	Ornithine	519.909	15.5139	0.0298395	-5.06663	0.00613945	1.37699	down
pos_4732	Pelargonic acid	49.4727	122.745	2.48107	1.31096	0.0106351	1.35715	up
pos_4733	1,4-Undecadiene	566.134	1151.36	2.03372	1.02412	0.00390087	1.46487	up
pos_4734	2-Aminoheptanoate	153.339	323.846	2.11196	1.07858	0.00589781	1.36987	up
pos_4736	Rishitin	2051.31	3964.71	1.93277	0.950667	0.0102492	1.36596	up
pos_4741	Kikkanol E	7122.47	11806.4	1.65762	0.729114	0.0177051	1.26448	up
pos_4763	Tyrosyl-Lysine	35.8597	129.554	3.61279	1.85311	0.0224852	1.38298	up
pos_4768	Tyr Tyr Val Ala	244572	4497.78	0.0183904	-5.7649	0.00101194	1.68058	down
pos_4779	PE(PGE2/22:6(4Z,7Z,10Z,13Z,16Z,19Z))	15213.7	351.143	0.0230807	-5.43717	0.000999896	1.67947	down
pos_4795	OXYQUINOLINE	26836.5	60506.4	2.25463	1.17289	0.011162	1.38107	up
pos_4798	5-Hydroxyindole-3-acetic acid	6781.56	16113	2.376	1.24853	0.00423416	1.49681	up
pos_4815	1,2,3,4-Tetrahydroisoquinoline-1-carboxylic acid	152.703	375.232	2.45726	1.29705	0.00367129	1.52409	up
pos_4818	L-PHENYLALANINOL	24.5107	59.6675	2.43434	1.28353	0.0288895	1.15213	up
pos_4829	2-Ethyltoluene	717.542	1607.46	2.24024	1.16365	0.00105716	1.60374	up
pos_4830	4-Phenyl-3-buten-2-ol	448.952	881.703	1.96391	0.97373	0.00293631	1.44601	up
pos_4831	Norecasantalic acid	3491.85	7320.55	2.09647	1.06796	0.000669677	1.59951	up
pos_4832	C12:5n-1,3,5,7,9	1492.55	3683.21	2.46773	1.30318	0.000708567	1.62909	up
pos_4837	Acaciabiuronic acid	4457.27	2918.39	0.654748	-0.610987	0.0185283	1.20687	down
pos_4850	Cheirotoxol	37007	794.473	0.0214682	-5.54165	0.000275674	1.79536	down
pos_4864	2-Ethylfuran	60.7565	165.519	2.7243	1.44589	3.52606e-05	1.78075	up
pos_4868	p-Cymene	1215.91	3376.17	2.77665	1.47335	0.000158759	1.74095	up
pos_4883	Sorbaldehyde	26.1125	76.5362	2.93101	1.5514	0.00113255	1.65406	up
pos_4884	2-Methyl-4-phenyl-2-butanol	215.361	497.101	2.30823	1.20678	0.000317733	1.68598	up
pos_4886	(S)-Neolyratyl acetate	1695.06	3459.91	2.04117	1.0294	0.00148765	1.58696	up
pos_4971	Lc3Cer	17949.8	475.531	0.0264923	-5.23829	0.00450255	1.44608	down
pos_4981	Acetolein	18.821	110.155	5.85278	2.54912	0.00394465	1.59852	up
pos_4995	11-Keto-beta-boswellic acid	459.135	654.19	1.42483	0.510791	0.0427514	1.0646	up
pos_5038	PA(10:0/5-iso PGF2VI)	35135.7	1259.8	0.0358553	-4.80167	0.000774591	1.74993	down
pos_5048	Metabolite A	14557.3	4554.14	0.312842	-1.67649	0.00178814	1.47844	down
pos_5049	Officinalisin II	1706.74	222.655	0.130457	-2.93836	0.00284863	1.45377	down
pos_506	5-Aminopentanamide	10.5819	41.9539	3.96468	1.98721	0.0338345	1.07966	up
pos_5074	Dibutyl sulfide	312.459	540.336	1.7293	0.790189	0.00336893	1.52541	up
pos_5075	4-Isopropylbenzyl alcohol	489.927	1197.43	2.4441	1.2893	0.000269009	1.69505	up
pos_5087	(±)-Jasmonic Acid	4938.72	9098.35	1.84225	0.881468	0.00177263	1.5733	up
pos_5097	1-O-Acetyl britannilactone	23464.6	11056.3	0.47119	-1.08562	0.00453707	1.38474	down
pos_5124	Physagulin F	76989.1	1876.26	0.0243705	-5.35872	0.000996262	1.66783	down
pos_5133	Modithromycin	30433	6917.69	0.227309	-2.13727	0.00278026	1.41435	down
pos_5202	PS(14:1(9Z)/16:1(9Z))	613.176	82.8788	0.135163	-2.88723	0.00125756	1.65487	down
pos_5215	Adenosine tetraphosphate	3452.18	0.840939	0.000243596	-12.0032	0.0104019	1.35904	down
pos_5255	L-Citronellol glucoside	2168.22	3444.38	1.58857	0.667731	0.025223	1.24962	up
pos_5272	PI(22:6(4Z,7Z,10Z,13Z,16Z,19Z)/5-iso PGF2VI)	1452.3	387.546	0.266849	-1.9059	0.013187	1.23983	down
pos_5280	O-Desmethylvenlafaxine glucuronide	7403.33	538.893	0.0727905	-3.78011	0.00160283	1.58361	down
pos_5283	5,6-Dihydro-5-azacytidine	315.64	185.362	0.587259	-0.767932	0.031033	1.14845	down
pos_5284	S-4-Hydroxymephenytoin	11182.7	17429.3	1.5586	0.640248	0.0149955	1.30674	up
pos_5287	Zanamivir	906.789	1602.86	1.76762	0.821808	0.00397082	1.47118	up
pos_5297	Isoline	1970.3	740.006	0.375581	-1.41281	0.00465766	1.38406	down
pos_5301	tunicamycin A	2979.67	698.192	0.234318	-2.09346	0.000624903	1.58689	down
pos_5302	Genipic acid	1858.77	2821.86	1.51813	0.602294	0.0334457	1.16807	up
pos_5335	Nomilinic acid 17-glucoside	6610.93	3060.82	0.462995	-1.11093	0.00472849	1.36756	down
pos_5355	PS(18:4(6Z,9Z,12Z,15Z)/PGE1)	5702.79	282.264	0.0494958	-4.33655	5.13711e-07	2.0236	down
pos_5361	Icaridin	1189.65	2161.94	1.81729	0.861792	0.0246127	1.26098	up
pos_5373	Torvoside G	2122.43	930.764	0.438537	-1.18923	0.000271045	1.64454	down
pos_5407	Apigenin 7-[glucuronyl-(1->2)-glucuronide] 4'-glucuronide	102218	14.0013	0.000136975	-12.8338	0.00660794	1.38821	down
pos_5417	PI(22:6(4Z,7Z,10Z,13Z,16Z,19Z)/PGJ2)	4099.92	124.218	0.0302977	-5.04465	0.00158906	1.6484	down
pos_5471	PS(6 keto-PGF1alpha/16:0)	333.486	46.5722	0.139653	-2.84008	0.00475528	1.45223	down
pos_55	6-hydroxy-2-cyclohexen-one-carboxylate	281.244	766.886	2.72677	1.44719	0.0244036	1.29829	up
pos_5514	Hydrogenobyrinate a,c diamide	21981.9	966.326	0.0439601	-4.50766	0.0238476	1.23147	down
pos_5528	Erinapyrone B	132.601	263.232	1.98514	0.98924	0.00392625	1.50563	up
pos_5567	Cyclo(aspartylleucylthreonylvalyltyrosylphenylalanylglycyl)	26267.3	8859.5	0.337282	-1.56797	0.000794485	1.58893	down
pos_5572	Tuberoside L	2866.77	538.795	0.187945	-2.41162	0.0134417	1.21224	down
pos_5597	Mcp-tva-argipressin	2094.37	50.8264	0.0242682	-5.36479	0.00115903	1.64998	down
pos_5598	2'-Fluoro-2',3'-dideoxyinosine	368.955	52.1088	0.141234	-2.82385	0.0024742	1.53449	down
pos_5609	CDP-DG(16:1(9Z)/18:2(9Z,12Z))	27022.8	4789.29	0.177231	-2.49629	0.00420075	1.43253	down
pos_5611	CDP-DG(PGD2/16:0)	6865.55	256.774	0.0374003	-4.7408	0.00812323	1.3632	down
pos_5637	CDP-DG(i-12:0/18:1(12Z)-O(9S,10R))	5565.74	2202.61	0.395745	-1.33736	0.0227452	1.18345	down
pos_5656	Calendasaponin D	2240.39	484.082	0.21607	-2.21043	0.000312938	1.74117	down
pos_5659	3-Hydroxy-9-(4-hydroxyphenyl)-1H,3H-naphtho[1,8-cd]pyran-1-one	441.751	140.453	0.317946	-1.65315	0.0108526	1.28052	down
pos_5669	MG(0:0/16:1(9Z)/0:0)	53.193	281.415	5.29044	2.40339	0.000528146	1.75481	up
pos_5674	PGP(i-14:0/PGJ2)	12806.1	4204.41	0.328313	-1.60686	0.000264927	1.65941	down
pos_5678	(-)-Epicatechin	2472.98	277.19	0.112087	-3.1573	8.29732e-05	1.87371	down
pos_5687	Dpvdavp	18314.5	453.043	0.0247369	-5.33719	4.82569e-05	1.90489	down
pos_5699	Nitrosourea	58.7747	112.233	1.90954	0.933227	0.00807047	1.49256	up
pos_570	4-Pyrimidine Methanamine (hydrochloride)	1717.5	449.282	0.261591	-1.93461	0.000431019	1.66881	down
pos_5702	CDP-DG(6 keto-PGF1alpha/20:1(11Z))	2236.47	331.2	0.148091	-2.75544	0.0159308	1.26009	down
pos_5728	(3R,4R)-4-Amino-1-[[4-[(3-methoxyphenyl)amino]pyrrolo[2,1-f][1,2,4]triazin-5-yl]methyl]piperidin-3-ol	7019.25	809.226	0.115287	-3.1167	0.00401052	1.47016	down
pos_5748	(R)-Heraclenol 2'-(3-methylbutanoate)	103.974	408.11	3.92513	1.97274	0.00519275	1.51085	up
pos_5766	CDP-DG(a-13:0/6 keto-PGF1alpha)	2295.76	273.065	0.118943	-3.07166	0.00832143	1.38795	down
pos_5767	PIP(22:4(10Z,13Z,16Z,19Z)/TXB2)	2086.3	179.987	0.0862705	-3.53499	0.00257191	1.59548	down
pos_5772	Pergolide	2046.82	2947.82	1.44019	0.526261	0.0242869	1.21981	up
pos_5775	Citrusin IV	25640.1	9134.87	0.356273	-1.48894	0.000671868	1.58719	down
pos_5776	CDP-DG(i-12:0/PGJ2)	11566	3456.45	0.298846	-1.74253	0.00361404	1.41647	down
pos_5780	beta-D-ribosylnicotinate	242.187	67.438	0.278454	-1.84449	0.0378616	1.15394	down
pos_5781	Irofulven	904.238	84.7065	0.0936772	-3.41616	0.000151535	1.83376	down
pos_5789	Methyl 6-[(3S,6S,9S,12R)-3-butan-2-yl-6-[(1-methoxyindol-3-yl)methyl]-2,5,8,11-tetraoxo-1,4,7,10-tetrazabicyclo[10.4.0]hexadecan-9-yl]hexanoate	27663.9	16607	0.600311	-0.736218	0.00721743	1.34055	down
pos_5822	CDP-DG(PGF2alpha/i-22:0)	616.57	62.8783	0.101981	-3.29363	0.00513527	1.44703	down
pos_5832	Neuromedin B (4-10)	9940.97	3614.95	0.363641	-1.45941	0.00319356	1.45914	down
pos_5835	Tuberoside C (Ullucus tuberosus)	5061.41	976.25	0.192881	-2.37422	0.00210998	1.5296	down
pos_5838	(2-Isopropyl-1-benzofuran-3-yl)(4-hydroxyphenyl)methanone	3968.68	7322.29	1.84502	0.883634	0.00106366	1.57756	up
pos_584	Glucocapparin	238.38	26.1621	0.10975	-3.18771	0.000291622	1.80794	down
pos_5852	CDP-DG(PGE2/a-21:0)	7618.58	203.424	0.026701	-5.22696	0.00119835	1.65503	down
pos_5855	16alpha-Fluoroestradiol	950.691	1400.57	1.47321	0.558961	0.033013	1.19212	up
pos_5870	O-Desmethylquinidine	231167	2618.31	0.0113265	-6.46415	0.000243545	1.78633	down
pos_5882	(1R,2S,5S,6R,9S,10S)-3,6,17,20-Tetrahydroxy-6-(2-hydroxyacetyl)-1,5-dimethylpentacyclo[11.8.0.02,10.05,9.016,21]henicosa-13,16,18,20-tetraen-15-one	9939.01	979.038	0.0985046	-3.34367	0.014059	1.27872	down
pos_5884	PIP(16:2(9Z,12Z)/PGJ2)	18024.4	5500.65	0.305177	-1.71228	0.00319514	1.43497	down
pos_5887	D-Lysine	522.447	774.123	1.48173	0.567278	0.0148179	1.29455	up
pos_5903	isotocin	701.15	103.187	0.147169	-2.76445	0.00167443	1.55708	down
pos_5906	CDP-DG(6 keto-PGF1alpha/16:0)	637.747	85.2751	0.133713	-2.90279	0.000243931	1.72339	down
pos_5918	β-PHENYL-gamma-Aminobutyric Acid	7225.41	4187.08	0.579493	-0.787136	0.00352127	1.44975	down
pos_5922	Neamine	3465.96	1961.98	0.566072	-0.820942	0.00544087	1.37854	down
pos_5935	NNAL-N-glucuronide	2000.75	1074.14	0.536867	-0.897363	0.0035053	1.45054	down
pos_6007	PI(22:6(4Z,7Z,10Z,13Z,16Z,19Z)/6 keto-PGF1alpha)	6871.52	720.695	0.104882	-3.25317	0.00061424	1.69423	down
pos_6039	AzII	1921.27	244.99	0.127515	-2.97127	0.00294598	1.52717	down
pos_6041	Lumichrome	3363.76	11099.7	3.29978	1.72237	0.0112077	1.4943	up
pos_6052	Penicillamine	876.232	1197.22	1.36632	0.4503	0.0383685	1.06895	up
pos_6077	PGP(TXB2/22:4(7Z,10Z,13Z,16Z))	5138.88	2046.53	0.398245	-1.32827	0.00541362	1.45276	down
pos_6097	Pratenol A	34.452	247.085	7.17186	2.84235	0.000125653	1.83343	up
pos_6099	N-Myristoyl Histidine	350.283	634.718	1.81201	0.857592	0.0318214	1.01761	up
pos_6108	Cryptophycin 52	11075.3	17246.1	1.55716	0.638922	0.0313342	1.16668	up
pos_6134	Trimetazidine	231.884	1408.43	6.07387	2.60262	0.00515793	1.60556	up
pos_6139	Arginyl-glycyl-aspartyl-valine	83364.6	130822	1.56927	0.650096	0.0064543	1.4566	up
pos_6153	Melledonol	1580.61	612.863	0.387738	-1.36685	0.003267	1.42211	down
pos_6154	CDP-DG(i-12:0/18:1(12Z)-2OH(9,10))	7230.81	1714.73	0.237142	-2.07618	0.000346958	1.64284	down
pos_6211	3-Piperidinamine, N-((2-methoxyphenyl)methyl)-2-phenyl-, (2R,3R)-	31.1642	3506.15	112.506	6.81385	0.00698813	1.48428	up
pos_6216	PS(14:1(9Z)/18:0)	484.453	25420.5	52.4726	5.71349	0.0250884	1.29318	up
pos_6228	CDP-DG(6 keto-PGF1alpha/a-21:0)	222.421	14.7001	0.0660914	-3.91939	0.027418	1.19779	down
pos_6229	4-Hydroxyphenylacetaldehyde	2088.63	3244.43	1.55338	0.635412	0.0153115	1.28844	up
pos_623	3-(2-Hydroxyethyl)histidine	258.079	705.891	2.73517	1.45163	0.00512311	1.58834	up
pos_6234	C.I. Acid Green 5	963.37	95.9067	0.0995533	-3.32839	0.0182027	1.22871	down
pos_6239	CDP-DG(5-iso PGF2VI/i-14:0)	559.504	91.9952	0.164423	-2.60452	0.00130531	1.58199	down
pos_624	N-Acetylcysteinamide	132.973	55.6313	0.418366	-1.25716	0.00611834	1.41184	down
pos_6240	CDP-DG(22:3(10Z,13Z,16Z)/PGJ2)	2945.87	139.231	0.047263	-4.40315	0.000680964	1.72007	down
pos_6242	Pentaethylene glycol	2616.41	5493.48	2.09962	1.07013	0.000827055	1.63287	up
pos_6278	Mabioside E	6463.81	1722.64	0.266506	-1.90776	0.0012994	1.62455	down
pos_6289	Pterosin O	3683.72	13841.6	3.75751	1.90978	0.00281663	1.54586	up
pos_6293	2,3-Dinor-TXB1	67.9493	704.495	10.368	3.37406	0.0342046	1.23095	up
pos_631	Pro-leu	2800.77	1028.89	0.367359	-1.44474	0.0218099	1.20578	down
pos_6319	Methyl farnesoate	322.17	17120.1	53.1399	5.73172	0.00831077	1.49112	up
pos_6327	Hexadecenoylcarnitine	1.50856	6888.91	4566.53	12.1569	0.0236452	1.30724	up
pos_6328	Glycyrrhizaflavonol A	838.721	1515.75	1.80721	0.853766	0.0284296	1.18291	up
pos_6329	(9E)-Heptadec-9-enoylcarnitine	389.203	18835.2	48.3943	5.59677	0.00899747	1.47508	up
pos_6342	3,11-Dihydroxytetradecanoylcarnitine	32.6937	14950.4	457.287	8.83696	0.0191074	1.35904	up
pos_6357	Auranetin	2130.63	3787.58	1.77768	0.829993	0.00932733	1.36329	up
pos_6360	DG(8:0/0:0/PGD1)	1723.29	9921.9	5.75755	2.52545	0.017025	1.36303	up
pos_6361	Arg Trp Leu His	33585.7	15260.9	0.454388	-1.138	0.000149117	1.65801	down
pos_6380	CDP-DG(18:1(11Z)/TXB2)	926.965	148.855	0.160583	-2.63861	0.000282479	1.6741	down
pos_6384	5-Thymidylic acid	273.129	40.9278	0.149848	-2.73843	0.00501839	1.48033	down
pos_6395	3-(Methylthio)-1-propanol	219.829	397.631	1.80882	0.855049	0.00572068	1.40354	up
pos_6402	Methyl 3b-hydroxy-13(18)-oleanen-28-oate	150.354	423.971	2.81982	1.4956	0.0237477	1.25179	up
pos_6403	Pancuronium	107.002	15368.3	143.626	7.16618	0.0118436	1.42991	up
pos_6415	PGP(PGJ2/20:2(11Z,14Z))	3223.19	760.931	0.23608	-2.08265	0.000178345	1.70725	down
pos_6427	Descladinose roxithromycin	4963.93	1484.33	0.299024	-1.74167	0.00106052	1.56264	down
pos_6435	Cotinine glucuronide	80.6215	161.982	2.00916	1.00659	0.0291301	1.24514	up
pos_6447	Cichorioside N	1898.6	551.199	0.290318	-1.78429	0.00189231	1.50184	down
pos_6451	CDP-DG(PGF1alpha/i-14:0)	14685.2	921.632	0.0627593	-3.99403	0.00199365	1.57458	down
pos_6455	PIP(20:0/PGF1alpha)	3466.02	26.2358	0.00756943	-7.0456	0.00090146	1.67206	down
pos_6460	(8R,9S,13S,14S)-3-Hydroxy-13-methyl-4,6,7,8,9,11,12,14,15,16-decahydro-3H-cyclopenta[a]phenanthren-17-one	2307.82	3966.7	1.71881	0.781408	0.00253934	1.49791	up
pos_6465	Apigenin 7-sulfate	10830.3	676.294	0.0624445	-4.00128	0.000115896	1.85593	down
pos_6469	Cer(d18:0/14:0)	36.2072	37499	1035.68	10.0164	0.0132532	1.39079	up
pos_6471	Ser-Leu-Ile-Gly-Lys-Val	524.651	13237.8	25.2315	4.65716	0.0225366	1.31505	up
pos_6479	GlcCer(d18:1/26:0)	50678.3	30.2633	0.000597164	-10.7096	0.0251618	1.16449	down
pos_6491	3-(1H-Pyrrol-2-yl)propanoic Acid	101.085	15.5995	0.154321	-2.696	0.00359452	1.51568	down
pos_6499	Pirbuterol	4883.64	8189.69	1.67696	0.745851	0.0178653	1.31086	up
pos_6505	Psychosine	134.844	7961.41	59.0416	5.88366	0.0198796	1.32868	up
pos_6527	1alpha,3beta,22R-Trihydroxyergosta-5,24E-dien-26-oic acid 3-O-b-D-glucoside 26-O-[b-D-glucosyl-(1->4)-b-D-glucosyl-(1->2)-6-acetyl-b-D-glucosyl] ester	94.294	12.2575	0.129992	-2.9435	0.0220678	1.23863	down
pos_6532	TRIACETYLRESVERATROL	437.003	1288.35	2.94816	1.55982	0.00144603	1.54426	up
pos_6539	Terlipressin	4685.24	548.705	0.117114	-3.09402	0.011993	1.40764	down
pos_654	Cefcanel daloxate	470.919	79.9774	0.169833	-2.55781	0.00158714	1.61926	down
pos_6541	Citrusin C	118.606	34.3686	0.28977	-1.78702	0.0491057	1.04847	down
pos_6548	Phytolaccoside E	25163.8	7883.06	0.31327	-1.67452	0.000313601	1.65936	down
pos_6551	CDP-DG(PGF1alpha/16:1(9Z))	3289.96	1017.53	0.309283	-1.693	0.00524051	1.42408	down
pos_6553	p-coumaroyltriacetic acid lactone	4800.95	572.702	0.119289	-3.06746	8.2884e-05	1.86233	down
pos_6556	11,13-Dihydrotaraxinic acid glucosyl ester	15082.7	6478.5	0.429531	-1.21917	0.00180607	1.50358	down
pos_6562	Marshrin	424.556	1043.29	2.45737	1.29712	0.0459317	1.19472	up
pos_6573	CDP-DG(PGJ2/22:5(4Z,7Z,10Z,13Z,16Z))	804.292	419.25	0.521266	-0.93991	0.00854313	1.37146	down
pos_6574	Ethanolamine	3.69629	21.9293	5.9328	2.56871	0.0168413	1.31709	up
pos_6575	Gravelliferone	6483.4	10460.7	1.61346	0.690156	0.0149702	1.32088	up
pos_6578	4alpha-formyl,4beta,14alpha-dimethyl-9beta,19-cyclo-5alpha-ergost-24(241)-en-3beta-ol	631.175	27242.6	43.1617	5.43168	0.00591845	1.52019	up
pos_6607	Adipamide	176.963	264.055	1.49214	0.577387	0.0456388	1.09406	up
pos_6630	8-Amino-7-oxononanoate	608.132	1078.78	1.77393	0.826951	0.00929356	1.38329	up
pos_6632	2,4-Bis(acetamido)-2,4,6-trideoxy-beta-L-altropyranose	136.662	39.0253	0.28556	-1.80813	0.0452375	1.04236	down
pos_6634	Dictyoquinazol B	207.084	476.73	2.30211	1.20296	0.0192766	1.2824	up
pos_6645	CDP-DG(PGF2alpha/20:3(5Z,8Z,11Z))	808.418	147.744	0.182757	-2.45201	0.00119285	1.58765	down
pos_666	5-Hydroxy-4-oxo-L-norvaline	14213.9	6150.27	0.432694	-1.20858	0.00038419	1.66204	down
pos_6664	4-Formyl-3-(formylmethyl)-4-hexenoic acid	344.633	556.665	1.61524	0.691751	0.031583	1.18396	up
pos_6681	Pectenotoxin 7	6652.22	1618.67	0.243327	-2.03903	0.00113778	1.57753	down
pos_6685	CDP-DG(PGF2alpha/18:0)	110395	485.874	0.00440124	-7.82788	0.00181807	1.58271	down
pos_6698	beta-Sitosterol 3-O-beta-D-galactopyranoside	39.8989	8497.99	212.988	7.73463	0.0141233	1.38821	up
pos_6706	PE(20:0/22:2(13Z,16Z))	11083.1	4.07648	0.000367809	-11.4088	0.00237081	1.55912	down
pos_6707	PE(20:0/18:1(12Z)-2OH(9,10))	4532.53	1.76751e-08	3.89961e-12	-37.8998	0.0079552	1.32419	down
pos_6709	Fevicordin B 2-gentiobioside	8790.14	5113.95	0.581783	-0.781448	0.0333128	1.12082	down
pos_6712	Pectenotoxin 2 secoacid	506.573	217.123	0.428611	-1.22226	0.00622798	1.35654	down
pos_6719	Cilengitide	25618.1	9388.82	0.366491	-1.44815	0.0301376	1.13994	down
pos_6722	Alkaloid AQC2	31643.6	8116.65	0.256502	-1.96296	0.0347033	1.15765	down
pos_6725	PGP(PGE2/20:4(5Z,8Z,11Z,14Z))	31646.7	5162.94	0.163143	-2.61579	1.93606e-05	1.87259	down
pos_6727	CDP-DG(22:5(4Z,7Z,10Z,13Z,16Z)/PGE2)	2973.17	394.556	0.132706	-2.9137	0.00231902	1.61105	down
pos_6731	B-Octylglucoside	1569.42	3310.84	2.10959	1.07696	0.00100965	1.66967	up
pos_6742	Aplysiatoxin, 17-debromo-	97533.6	183440	1.88079	0.91134	0.01951	1.27331	up
pos_6757	Angiotensin III	6077.83	2523.92	0.415267	-1.26789	0.00059088	1.61024	down
pos_676	Policapram	75.2015	276.396	3.6754	1.8779	0.0228138	1.36667	up
pos_6761	Betavulgaroside VIII	4676.53	130.336	0.0278702	-5.16513	0.000174231	1.83321	down
pos_6762	CDP-DG(PGD2/22:3(10Z,13Z,16Z))	914.464	236.091	0.258174	-1.95358	0.0213254	1.24156	down
pos_6764	Polyethylene, oxidized	13628.6	19599	1.43807	0.524138	0.033354	1.17913	up
pos_6766	PS(22:6(4Z,7Z,11E,13Z,15E,19Z)-2OH(10S,17)/18:3(6Z,9Z,12Z))	2549.47	1444.34	0.566526	-0.819785	0.0233137	1.1784	down
pos_6769	CDP-DG(PGF1alpha/22:5(4Z,7Z,10Z,13Z,16Z))	902.03	97.2535	0.107816	-3.21335	0.000862229	1.74231	down
pos_6795	PIP(18:3(6Z,9Z,12Z)/6 keto-PGF1alpha)	586.731	50.6182	0.0862715	-3.53497	0.00112693	1.64606	down
pos_681	Nicotinuric acid	3774.31	2807.79	0.743922	-0.426777	0.0177787	1.24976	down
pos_6811	Vipivotide tetraxetan	2431.46	493.642	0.203023	-2.30028	0.00247348	1.53834	down
pos_6814	CDP-DG(20:4(5Z,8Z,11Z,14Z)/PGF2alpha)	350.48	68.2619	0.194767	-2.36018	0.000745038	1.62609	down
pos_6824	Fasciculol C	213.121	7031.24	32.9917	5.04403	0.0117856	1.44957	up
pos_683	Ethynol	5734.49	2657.37	0.4634	-1.10967	0.000990226	1.58548	down
pos_6839	16-Oxoestrone	988.917	1599.2	1.61712	0.693431	0.0117671	1.29684	up
pos_6844	Licoricesaponin E2	1743.47	755.035	0.433065	-1.20734	8.96482e-05	1.73743	down
pos_6850	Acetylsoyasaponin A5	123.364	29.1784	0.236522	-2.07995	0.00449544	1.47996	down
pos_6853	3-Phosphoadenosine	177.281	27.6344	0.155879	-2.6815	0.0174826	1.17804	down
pos_6909	CDP-DG(18:2(9Z,11Z)/PGJ2)	1199.96	275.949	0.229965	-2.12052	0.000338431	1.68925	down
pos_6913	CDP-DG(PGE2/22:6(4Z,7Z,10Z,13Z,16Z,19Z))	1040.49	144.665	0.139035	-2.84648	0.00202419	1.64614	down
pos_6916	Edulisin VI	1247.98	2845.96	2.28047	1.18933	0.00182435	1.64868	up
pos_6919	Oleoside dimethyl ester	700.99	1608.12	2.29407	1.19791	0.00567368	1.51809	up
pos_6940	Abbott-195773	6007.42	3716.44	0.618641	-0.692826	0.0312085	1.10805	down
pos_6953	PS(14:1(9Z)/PGJ2)	3836.5	670.638	0.174805	-2.51618	0.000519469	1.77781	down
pos_6957	N,N-Dimethyl-1-[5-[2-[[(E)-1-(methylamino)-2-nitroethenyl]amino]ethylsulfanylmethyl]furan-2-yl]methanamine oxide	231.594	581.452	2.51065	1.32806	0.0379535	1.18939	up
pos_6967	Cyclosquamosin C	7995.53	2961.22	0.370359	-1.433	0.000791275	1.58093	down
pos_6972	Fevicordin B 2-[rhamnosyl-(1->4)-glucosyl-(1->6)-glucoside]	8998.58	482.441	0.053613	-4.22127	0.00135543	1.6498	down
pos_6975	Capsianoside V	1728.8	186.459	0.107854	-3.21284	0.00190602	1.63258	down
pos_6979	1-(beta-Mercapto-beta,beta-cyclopentamethylenepropionic acid)-2-(O-ethyl-tyr)-4-val-arginine vasopressin	26864.6	87.2749	0.00324869	-8.26593	4.6749e-05	1.95072	down
pos_698	4-Amino-5-methylamino-2',7'-difluorescein	540.744	1248	2.30792	1.20659	0.00980527	1.40758	up
pos_6996	Rebaudioside B	6700.14	642.416	0.095881	-3.38261	6.08226e-05	1.91511	down
pos_7002	Cer(d18:0/18:1(11Z))	21293.3	1.12971	5.30548e-05	-14.2022	5.16679e-05	1.93937	down
pos_7010	CDP-DG(6 keto-PGF1alpha/18:2(9Z,11Z))	933.46	209.573	0.224512	-2.15514	0.00207297	1.59429	down
pos_7029	Midecamycin acetate	5488.65	2102.92	0.383139	-1.38406	0.00134697	1.53698	down
pos_7034	1-Benzazepine	412.227	826.321	2.00453	1.00326	0.023768	1.24783	up
pos_7036	5'-Oxoaverantin	355.692	1067.01	2.99982	1.58488	0.0151285	1.37512	up
pos_7042	PE(18:3(9Z,12Z,15Z)/6 keto-PGF1alpha)	188.626	29.7963	0.157965	-2.66232	0.0354982	1.17314	down
pos_7046	CDP-DG(a-15:0/PGF1alpha)	1885.12	494.147	0.26213	-1.93165	0.0026355	1.50181	down
pos_7048	2-Nonene-1,4-diol	6.57796	32.6625	4.96544	2.31192	0.023326	1.21765	up
pos_7068	N-(1-Pyrenyl)maleimide	104.88	543.186	5.17911	2.3727	7.95284e-05	1.84335	up
pos_7069	Senecionine N-oxide	1078.59	2914.62	2.70224	1.43416	0.000193234	1.77864	up
pos_7070	1-Heptadecanoylglycerophosphoethanolamine	9823.45	12897.5	1.31293	0.392786	0.045541	1.06252	up
pos_7071	PC(O-14:1(1E)/0:0)	42251.4	58576.6	1.38638	0.471325	0.0187415	1.25841	up
pos_7079	TR-Saponin A	7125.33	3736.72	0.524427	-0.931185	0.0310757	1.23866	down
pos_7089	Erythromycin A enol ether	479.016	101.345	0.21157	-2.2408	0.0473097	1.08724	down
pos_7095	Araliasaponin I	949.897	170.896	0.17991	-2.47466	6.63215e-06	1.90161	down
pos_7108	(2-Acetyloxy-3-hydroxypropyl) (E)-octadec-9-enoate	20215.2	30218.3	1.49483	0.579983	0.0299129	1.1356	up
pos_711	D-(+)-Trehalose dihydrate	29476.9	52744.6	1.78935	0.839438	0.0343726	1.20148	up
pos_7110	Hydroxyhomodestruxin B	50.308	19164.2	380.938	8.57341	0.0073008	1.49576	up
pos_7126	PIP(18:2(9Z,12Z)/PGF1alpha)	5738.7	372.099	0.0648403	-3.94697	0.00915781	1.36757	down
pos_7129	Canescein	2002.31	203.084	0.101425	-3.30152	0.00277432	1.54666	down
pos_716	Theaflagallin	12.6884	92.0223	7.25247	2.85847	0.00713947	1.53057	up
pos_7169	Matesaponin 3	2024.16	152.934	0.0755542	-3.72634	0.000992337	1.67852	down
pos_717	2-Methyl-3-oxopropanoic acid	779.191	1140.13	1.46322	0.549146	0.0336695	1.20592	up
pos_7176	3-O-Methylniveusin A	472.922	4572.54	9.66869	3.27332	0.000285452	1.81898	up
pos_7199	PIP(TXB2/20:3(8Z,11Z,14Z))	427.336	97.1482	0.227335	-2.13711	0.000756619	1.67953	down
pos_7200	Tragopogonsaponin D	3121.19	45.5688	0.0145998	-6.09791	5.54198e-05	1.91079	down
pos_7228	Cannabidiol	743.272	1128.73	1.51859	0.602732	0.0153244	1.29719	up
pos_7235	Lysocellin	49.9212	14920	298.87	8.22338	0.0189656	1.31676	up
pos_7245	PI(16:0/PGD2)	6748.49	2374.27	0.351822	-1.50708	5.93702e-05	1.77609	down
pos_7250	triglyceride palmitate	9814.16	1709.02	0.174138	-2.5217	0.000783787	1.63162	down
pos_7254	Esculeogenin A	109.625	25906.5	236.318	7.88459	0.0117446	1.43625	up
pos_7265	(4Z,7Z,10S,11E)-10-Hydroperoxy-12-[(1R,4S,5S,6R)-6-[(2Z)-pent-2-en-1-yl]-2,3-dioxabicyclo[2.2.1]heptan-5-yl]dodeca-4,7,11-trienoylcarnitine	266.681	62.4046	0.234004	-2.09539	0.0403126	1.13825	down
pos_7269	N(6)-(Octanoyl)lysine	64.0676	136.861	2.1362	1.09504	0.00428899	1.48481	up
pos_7271	MG(0:0/14:1(9Z)/0:0)	434.045	769.107	1.77195	0.82534	0.00557789	1.52549	up
pos_7298	Carpaine	109.689	162584	1482.22	10.5335	0.00640659	1.51637	up
pos_7306	Cer(d20:1/20:3(6,8,11)-OH(5))	8632.21	1.76751e-08	2.04758e-12	-38.8292	0.00065572	1.67751	down
pos_7321	PC(PGE1/20:1(11Z))	10.92	1870.49	171.29	7.4203	0.011802	1.43068	up
pos_7336	(1R,9S,14S,18E,21S,23S,24R)-1,14-Dihydroxy-12-[(E)-1-[(3R)-4-hydroxy-3-methoxycyclohexyl]prop-1-en-2-yl]-23,25-dimethoxy-13,19,21,27-tetramethyl-17-prop-2-enyl-11,28-dioxa-4-azatricyclo[22.3.1.04,9]octacos-18-ene-2,3,10,16-tetrone	318.583	58.475	0.183547	-2.44578	0.00584412	1.35684	down
pos_7353	Squalamine	52.8425	55392.5	1048.26	10.0338	0.0174439	1.34275	up
pos_7372	Ccris 7799	1182.87	401.694	0.339593	-1.55812	0.00571536	1.42606	down
pos_7375	Ginsenoside Rb1	1356.89	70.5344	0.0519824	-4.26583	0.000317476	1.81312	down
pos_7399	DG(2:0/TXB2/0:0)	15116.4	135.493	0.00896333	-6.80175	0.000301191	1.81033	down
pos_7432	22-Acetylpriverogenin B	45.4028	11050.9	243.398	7.92717	0.00700752	1.50605	up
pos_7451	3b-Pregnadienolone 3-[rhamnosyl-(1->4)-rhamnosyl-(1->4)-rhamnosyl-(1->4)-glucoside]	468.597	138.969	0.296564	-1.75358	0.00022218	1.74358	down
pos_7453	CDP-DG(6 keto-PGF1alpha/18:1(11Z))	759.44	200.9	0.264537	-1.91846	3.65827e-05	1.78812	down
pos_7469	DG(8:0/0:0/PGF1alpha)	372.622	5841.07	15.6756	3.97045	0.0202615	1.33481	up
pos_7479	PC(18:0/6 keto-PGF1alpha)	1633.74	254.88	0.15601	-2.68029	0.0375739	1.04639	down
pos_7484	Stigmasteryl glucoside	15.8995	17747.9	1116.26	10.1245	0.047566	1.15137	up
pos_7502	Idremcinal	42.0078	137.071	3.26298	1.70619	0.0330442	1.18804	up
pos_751	lysophosphatidylinositol	431.966	924.657	2.14058	1.098	0.0440139	1.11708	up
pos_7537	Gliadorphin	16032.9	6707.7	0.418371	-1.25715	0.000713937	1.58732	down
pos_7540	CDP-DG(16:0/PGJ2)	7702.68	375.877	0.0487983	-4.35703	0.000500986	1.73038	down
pos_7547	CAY10408	8169.16	11966.9	1.46489	0.550789	0.0164384	1.287	up
pos_7548	MG(22:6(4Z,7Z,11E,13Z,15E,19Z)-2OH(10S,17)/0:0/0:0)	14617.7	20466.9	1.40014	0.485574	0.0274053	1.22028	up
pos_7564	Salicylaldehyde	53.595	3.52776	0.0658225	-3.92528	0.0322191	1.13624	down
pos_7565	(-)-Glycinol	4602.66	372.178	0.0808616	-3.6284	0.000266652	1.77442	down
pos_757	2-Heptenoic acid	22750.7	5005.78	0.220027	-2.18425	6.64331e-05	1.86129	down
pos_7575	Zygadenine	4140.31	5607.24	1.3543	0.43755	0.0372662	1.09078	up
pos_7576	DG(12:0/18:3(10,12,15)-OH(9)/0:0)	415.564	12544.7	30.1871	4.91586	0.0435896	1.17755	up
pos_7580	Angiotensin II	7266.71	326.9	0.044986	-4.47438	0.0108674	1.42284	down
pos_7599	alpha-Solamarine	11085.3	657.142	0.0592805	-4.0763	0.014759	1.34315	down
pos_760	2-Amino-4-methyl-5-phosphonopent-3-enoic acid	635.68	1293.98	2.03559	1.02545	0.012157	1.44356	up
pos_7601	PIP(PGF2alpha/20:4(5Z,8Z,11Z,14Z))	1611.89	64.5017	0.0400161	-4.64328	0.00147653	1.71171	down
pos_7621	Angiotensin (1-7)	2042.93	363.321	0.177844	-2.49132	0.00882439	1.40011	down
pos_7633	(4-{2-[(1R,16Z,24Z,29Z)-1,18-dihydroxy-19,31-dimethoxy-15,17,21,23,30,36-hexamethyl-2,3,10,14,20-pentaoxo-11,27,37-trioxa-4-azatetracyclo[31.3.1.0⁴,⁹.0²⁶,²⁸]heptatriaconta-16,24,29-trien-12-yl]propyl}-2-methoxycyclohexyl)oxidanesulfonic acid	1463.01	319.42	0.21833	-2.19542	0.00895549	1.41867	down
pos_764	N-Acetylneuraminic acid	18600.3	7385.34	0.397054	-1.33259	0.00321548	1.58304	down
pos_7651	PL	854.578	490.736	0.574244	-0.800264	0.0153658	1.31551	down
pos_7658	Corchorusoside E	1188.81	298.845	0.251382	-1.99205	2.83547e-06	1.91012	down
pos_7671	CDP-DG(a-21:0/PGJ2)	1592.31	23.8761	0.0149946	-6.05941	0.000131511	1.90805	down
pos_7675	3alpha,12alpha-Dihydroxy-5beta-pregnan-20-one diacetate	16368.7	26287.4	1.60596	0.683436	0.0134439	1.36342	up
pos_7697	Cer(d16:1/6 keto-PGF1alpha)	22.5331	11243.4	498.974	8.96282	0.0410332	1.19801	up
pos_7703	Estradiol-17beta 3-glucuronide	3969.32	715.966	0.180375	-2.47093	7.67234e-05	1.87979	down
pos_7709	[12]-Gingerdione	23296.2	33570.9	1.44105	0.527117	0.0248526	1.22277	up
pos_7712	DG(12:0/PGD1/0:0)	46.1983	5267.86	114.027	6.83323	0.0159751	1.32055	up
pos_7715	2-Methyl-2-oxazoline	26.9093	109.341	4.0633	2.02265	0.00263824	1.47378	up
pos_772	Danoprevir	1499.61	600.807	0.400642	-1.31961	0.00183283	1.50416	down
pos_7739	PE(22:6(4Z,7Z,10Z,13Z,16Z,19Z)/15:0)	35.0902	8530.28	243.096	7.92538	0.0249888	1.30358	up
pos_774	Isoscoparin 2''-(6-(E)-ferulylglucoside)	958.046	284.898	0.297374	-1.74965	0.00825758	1.33187	down
pos_7746	CDP-DG(PGD2/a-13:0)	270.552	118.733	0.438854	-1.18819	0.0446078	1.07271	down
pos_775	(S)-3-Hydroxyisobutyric acid	952.881	312.045	0.327476	-1.61054	4.55051e-05	1.85975	down
pos_7768	Genistein	13076.2	5786.09	0.442491	-1.17628	0.0016326	1.59209	down
pos_7775	PS(22:6(4Z,7Z,10Z,13Z,16Z,19Z)/15:0)	103.808	427.08	4.11413	2.04059	0.0255202	1.24296	up
pos_7779	MG(22:6(4Z,7Z,10Z,13E,15E,19Z)-OH(17)/0:0/0:0)	9566.74	17323.8	1.81083	0.856654	0.00954111	1.44838	up
pos_779	L-Proline	9071.74	6722.67	0.741056	-0.432345	0.0186686	1.2497	down
pos_7797	PS(22:4(7Z,10Z,13Z,16Z)/TXB2)	3032.61	650.365	0.214457	-2.22124	0.000999701	1.68461	down
pos_782	L-Leucine	18290.4	37454.4	2.04776	1.03405	0.0124678	1.41681	up
pos_7826	N-Stearoyl Aspartic acid	603.634	2082.27	3.44955	1.78641	0.00567914	1.51835	up
pos_7830	3-(L-Menthoxy)-2-methylpropane-1,2-diol	147.693	453.389	3.06981	1.61815	0.00272284	1.5622	up
pos_7831	Indoleglycerol phosphate	231.825	89.8014	0.387367	-1.36823	0.0113006	1.36849	down
pos_7835	Sterebin A	55536.7	86822.9	1.56334	0.644633	0.0107273	1.36774	up
pos_7843	Methyl linolenate	56.2304	164.015	2.91684	1.54441	0.00270105	1.57636	up
pos_7847	Blumenol C O-[apiosyl-(1->6)-glucoside]	1400.28	541.183	0.386483	-1.37152	8.20632e-05	1.81365	down
pos_7849	PI(18:0/PGF2alpha)	1523.88	10917.5	7.16427	2.84082	0.0151496	1.39525	up
pos_7854	chromomycin a3	144.283	44.8713	0.310995	-1.68504	9.21392e-05	1.76994	down
pos_7871	PS(14:0/20:3(5Z,8Z,11Z))	23.648	347.657	14.7013	3.87787	0.033504	1.23001	up
pos_7876	PI(18:2(9Z,12Z)/PGF1alpha)	23762.1	8320.63	0.350164	-1.5139	0.0203813	1.27531	down
pos_7877	Arginine vasopressin 1-8	588.308	256.117	0.435346	-1.19977	0.00634619	1.2818	down
pos_7888	(22E)-3α,7α,12α-Trihydroxy-5β-chol-22-en-24-oic Acid	8970.69	13963.9	1.55662	0.638412	0.0360309	1.1824	up
pos_7892	SM(d16:1/TXB2)	40.7041	167.069	4.10447	2.0372	0.0459351	1.16393	up
pos_7899	Microcystin LW	2200.48	1096.89	0.498476	-1.0044	0.00647029	1.44741	down
pos_7903	PC(6 keto-PGF1alpha/18:1(11Z))	105.751	972.04	9.19178	3.20034	0.0184034	1.3244	up
pos_7912	4-Isopentylphenol	19.4511	363.932	18.7101	4.22575	0.00110884	1.76546	up
pos_7918	Cer(d16:1/22:6(5Z,7Z,10Z,13Z,16Z,19Z)-OH(4))	17.5736	8484.44	482.794	8.91527	0.0466627	1.15042	up
pos_7923	PI(PGE2/18:2(9Z,12Z))	2000.85	1375.46	0.687435	-0.540705	0.0120515	1.32794	down
pos_7941	N2-Maltulosylarginine	1020.06	329.103	0.322629	-1.63205	0.000296261	1.62337	down
pos_7951	Pregeijerene	206.754	316.571	1.53114	0.614611	0.0365003	1.13216	up
pos_7979	25-hydroxy-16,17,23,23,24,24-hexadehydrovitamin D3 / 25-hydroxy-16,17,23,23,24,24-hexadehydrocholecalciferol	116923	184293	1.5762	0.656448	0.00624544	1.42235	up
pos_799	Pgg-glucan	1317.31	376.064	0.28548	-1.80854	0.000445744	1.64625	down
pos_7991	9(10)-EpOME	7561.75	21114.9	2.79233	1.48147	0.000385467	1.77736	up
pos_7999	DG(20:0/0:0/20:4(5Z,8Z,11Z,14Z)-OH(20))	438.225	1564.13	3.56925	1.83562	0.00482792	1.45662	up
pos_8013	Partricin	821.412	183.643	0.22357	-2.1612	3.23529e-06	1.89532	down
pos_8019	Camelliasaponin B2	382.422	116.564	0.304804	-1.71405	0.00254383	1.53598	down
pos_8026	1α,25-dihydroxy-9,11-didehydro-3-deoxyvitamin D3 / 1α,25-dihydroxy-9,11-didehydro-3-deoxycholecalciferol	7731.77	17388.1	2.24892	1.16923	0.00255906	1.60501	up
pos_8030	Lys Val Lys His	9869.02	29408.7	2.9799	1.57526	0.00207008	1.55195	up
pos_8036	PGP(20:4(5Z,8Z,11Z,14Z)/LTE4)	534.66	188.632	0.352808	-1.50305	0.00535448	1.44557	down
pos_8043	1alpha,3beta,22R-Trihydroxyergosta-5,24E-dien-26-oic acid 3-O-b-D-glucoside 26-O-[b-D-glucosyl-(1->4)-6-acetyl-b-D-glucosyl-(1->2)-6-acetyl-b-D-glucosyl] ester	290.247	84.3748	0.2907	-1.7824	0.0193952	1.22981	down
pos_8046	(5Z,8Z)-1,5,8-Heptadecatriene	63.9274	112.056	1.75286	0.809708	0.0168889	1.24081	up
pos_8049	Tfllr-NH2	146.797	1890.46	12.8781	3.68684	0.00486385	1.552	up
pos_8054	PG(20:4(8Z,11Z,14Z,17Z)-2OH(5S,6R)/20:1(11Z))	58172.8	9677.25	0.166353	-2.58768	0.00124278	1.66741	down
pos_8055	PGP(PGF1alpha/20:2(11Z,14Z))	361759	48326.3	0.133587	-2.90415	0.00095707	1.7002	down
pos_8057	Acetyl-(Nle4,Asp5,D-2-Nal7,Lys10)-cyclo-a-MSH (4-10) amide	3215.03	951.679	0.296009	-1.75629	0.000102379	1.86196	down
pos_8059	CDP-DG(18:1(11Z)/PGD1)	989.23	320.019	0.323503	-1.62815	0.000612269	1.66022	down
pos_8060	(E)-2-Methyl-2-buten-1-ol O-beta-D-Glucopyranoside	2556.64	4920.67	1.92466	0.944603	0.00870019	1.48624	up
pos_8065	Antroquinonol	782432	397080	0.507495	-0.978534	0.00496594	1.44991	down
pos_8066	PE(14:0/20:4(5Z,8Z,11Z,13E)+=O(15))	69.6012	507.332	7.28913	2.86575	0.0117353	1.42894	up
pos_8068	PGP(PGF1alpha/22:5(4Z,7Z,10Z,13Z,16Z))	49656.5	13999.9	0.281934	-1.82657	0.000113422	1.81309	down
pos_8069	Angiotensin A	3016.52	479.343	0.158906	-2.65375	0.000440915	1.74552	down
pos_8072	CDP-DG(i-19:0/20:5(7Z,9Z,11E,13E,17Z)-3OH(5,6,15))	1478.66	608.7	0.411656	-1.28049	0.00099049	1.61643	down
pos_8080	CDP-DG(18:2(9Z,11Z)/a-15:0)	3827.31	1853.5	0.484283	-1.04608	0.000876606	1.66809	down
pos_8081	PIP(20:3(5Z,11Z,14Z)-O(8,9)/20:0)	5258.09	3782.94	0.719451	-0.475031	0.0388358	1.17562	down
pos_8082	PI(TXB2/20:0)	4159.15	1606.36	0.386223	-1.37249	0.00259963	1.55747	down
pos_8083	PIP2(16:0/22:2(13Z,16Z))	1684.5	821.493	0.487679	-1.036	0.00309053	1.53306	down
pos_8090	1beta-Hydroxycholic acid	10251.2	33962.8	3.31304	1.72815	0.0187308	1.32003	up
pos_8095	Erythromycylamine	7.16963	104.703	14.6037	3.86826	0.0370537	1.15339	up
pos_8105	PGP(22:6(5Z,8E,10Z,13Z,15E,19Z)-2OH(7S, 17S)/18:0)	4330.64	2856.37	0.659573	-0.600395	0.023416	1.21286	down
pos_8107	Melilotussaponin O1	1138.88	506.727	0.444933	-1.16834	0.00241321	1.5277	down
pos_8109	Sanazole	49.4993	199.296	4.02625	2.00944	0.0169321	1.42688	up
pos_8111	10-Oxo-11-octadecen-13-olide	13640.9	25698.4	1.88392	0.913739	0.0131211	1.40677	up
pos_8113	N-Nervonoyl Asparagine	485.001	5014.96	10.3401	3.37018	0.0168091	1.33733	up
pos_8120	2,6,6-Trimethyl-1-cyclohexen-1-acetaldehyde	892.714	1844.91	2.06663	1.04728	0.0315365	1.24739	up
pos_8124	Hibiscoquinone A	59.7713	240.785	4.02843	2.01022	0.00179912	1.58027	up
pos_8128	15(S)-15-methyl PGF2α	2594.83	4155.51	1.60146	0.679387	0.0410988	1.09339	up
pos_8130	Demethylphylloquinol	235.444	392.289	1.66616	0.736531	0.0326623	1.17979	up
pos_8133	LysoPC(O-18:0/0:0)	2459.91	40714.5	16.5513	4.04887	0.02895	1.2681	up
pos_8138	DG(17:0/0:0/20:4(8Z,11Z,14Z,17Z)-2OH(5S,6R))	1352.82	2750.87	2.03344	1.02392	0.0107038	1.34509	up
pos_8146	Lithocholate 3-O-glucuronide	3866.1	5580.27	1.44339	0.529458	0.0288022	1.17181	up
pos_8150	N-(1-Hydroxypropan-2-yl)icosa-5,8,11,14-tetraenamide	218837	369468	1.68833	0.755593	0.00723477	1.43533	up
pos_8156	PG(O-16:0/16:0)	1074.74	5655.39	5.26212	2.39564	0.00954227	1.49648	up
pos_816	Therafectin	134.838	9.17119	0.0680164	-3.87797	0.000623602	1.76966	down
pos_8165	bufalin	4627.71	10207.8	2.20579	1.1413	0.0111154	1.36709	up
pos_8175	8Z,11Z-eicosadienoic acid	51.0721	298.329	5.84134	2.5463	0.0301064	1.27535	up
pos_8179	6,7-Didehydrofevicordin F 3-[glucosyl-(1->6)-glucoside]	1160.22	420.068	0.36206	-1.4657	0.00434502	1.40728	down
pos_8180	N-Stearoyl Glutamine	602.331	10.6663	0.0177084	-5.81942	0.0133553	1.2772	down
pos_8192	PC(6 keto-PGF1alpha/18:0)	6.17152	167.857	27.1986	4.76546	0.0489369	1.1408	up
pos_820	gailiapenta	2743.75	488.055	0.177879	-2.49103	0.00142964	1.63796	down
pos_8218	CDP-DG(a-17:0/PGF2alpha)	1534.02	284.589	0.185518	-2.43037	0.00334846	1.57634	down
pos_8224	2-Heptylfuran	1234.47	3766.12	3.0508	1.60919	0.000203397	1.7427	up
pos_8228	3alpha-Hydroxyoreadone	426.286	1512.36	3.54776	1.82691	0.00107437	1.69235	up
pos_8229	Amotosalen	664.385	441.755	0.664908	-0.588773	0.0432172	1.0559	down
pos_8230	Oxociprofloxacin	42.7656	376.239	8.7977	3.13713	0.00242411	1.67417	up
pos_8235	N-Nervonoyl Glutamine	400.266	3229.92	8.06942	3.01247	0.00576862	1.46749	up
pos_8238	Hydroxy Ritonavir	5137.92	2358.8	0.459097	-1.12313	0.0177521	1.14811	down
pos_8256	(R)-Apiumetin glucoside	670.54	1654.36	2.46721	1.30288	0.0336412	1.30417	up
pos_8260	Sanchinoside B1	590.566	2425.6	4.10725	2.03817	0.00477051	1.50965	up
pos_8265	PI(TXB2/22:6(4Z,7Z,10Z,13Z,16Z,19Z))	615.118	252.664	0.410756	-1.28365	0.00569912	1.46174	down
pos_8280	UDP-3-O-(3-hydroxytetradecanoyl)-D-glucosamine	2972.41	714.416	0.240349	-2.0568	0.0217208	1.16587	down
pos_8282	(S)-2-Aminobutanoate	9.95267	47.5101	4.77361	2.25508	0.00540592	1.37921	up
pos_8288	N-[Bis(3-aminopropyl)amino]-N-hydroxynitrous amide	2185.6	3225.96	1.47601	0.561701	0.0481523	1.06922	up
pos_8289	[3-(2-Aminopropyl)-6-methylidenecyclohexa-1,3-dien-1-yl]methanediol	1545.54	2333.32	1.50971	0.594276	0.0353537	1.12072	up
pos_829	Toluene-cis-dihydrodiol	4349.53	15968.8	3.67138	1.87632	0.000156991	1.78646	up
pos_8293	PGF2α 1,9-lactone	79964.4	135126	1.68983	0.75688	0.0366357	1.12491	up
pos_8305	PE(PGF2alpha/14:0)	10.5179	54.0539	5.13922	2.36155	0.00316842	1.55063	up
pos_8308	Homocholic acid	639.485	372.772	0.582926	-0.778616	0.0393318	1.08506	down
pos_8309	13'-Hydroxy-gamma-tocotrienol	424.947	1030.09	2.42406	1.27742	0.0359733	1.12349	up
pos_8322	2-(2-Methoxyethoxy)ethanol	967.713	1964.09	2.02962	1.02121	0.0494566	1.07444	up
pos_8330	Norecasantalal	41.82	163.788	3.91651	1.96957	0.0211098	1.2479	up
pos_8335	5alpha-androst-16-en-3-one	2910.39	5470.05	1.87949	0.91034	0.0351942	1.14538	up
pos_8336	Avocadyne 2-acetate	2162.9	3898.43	1.80241	0.849929	0.00896031	1.35844	up
pos_8337	[12]-Gingerdiol	2150.25	3837.37	1.78461	0.835612	0.0419887	1.10369	up
pos_8339	5β-Chola-3,8(14),11-trien-24-oic Acid	117322	253987	2.16486	1.11428	0.0484688	1.08255	up
pos_8359	PG(20:4(6Z,8E,10E,14Z)-2OH(5S,12R)/18:0)	2952.52	6359.06	2.15377	1.10686	0.011801	1.3729	up
pos_8363	PG(a-21:0/PGE2)	4887.3	24216.1	4.95491	2.30886	0.00857814	1.46441	up
pos_8364	PS(20:0/20:3(8Z,11Z,14Z)-2OH(5,6))	356.836	944.476	2.64681	1.40425	0.00103588	1.69918	up
pos_8370	Dehydroabietic acid	1192	1658.48	1.39134	0.476479	0.0402352	1.09539	up
pos_8390	PA(P-16:0/PGF1alpha)	15.0911	374.264	24.8002	4.63228	0.00601709	1.53074	up
pos_8404	Triethylene glycol monohexyl ether	395.807	724.112	1.82946	0.871415	0.00191536	1.59783	up
pos_8406	N-Acetyl-D-Glucosamine 6-Phosphate	649.994	30.3847	0.0467461	-4.41901	0.00244931	1.50656	down
pos_8408	1alpha-Hydroxycorticosterone	300.494	672.892	2.23928	1.16304	0.00130567	1.66376	up
pos_841	3-methyl-4-cis-hydroxy-2-butenal	5066.89	2022.75	0.399209	-1.32478	0.000863286	1.57389	down
pos_842	Doxyl	8307.19	4075.64	0.490616	-1.02733	0.00223535	1.46677	down
pos_8432	Quinquenoside IV	1380.42	520.453	0.377024	-1.40727	0.0110645	1.3588	down
pos_8445	Stercobilin	48223.4	77293.9	1.60283	0.680623	0.0326647	1.20064	up
pos_8453	Allixin	2376.47	3144.53	1.32319	0.404024	0.0424827	1.0563	up
pos_8461	12(13)-EpOME	12665.9	20911.6	1.65102	0.723355	0.0332837	1.08407	up
pos_8466	D-(+)-dihydrocarvone	50.3593	11.6768	0.231869	-2.10862	0.000262198	1.67659	down
pos_8477	DG(8:0/20:5(6E,8Z,11Z,14Z,17Z)-OH(5)/0:0)	7.30785	795.53	108.86	6.76632	0.0153608	1.37852	up
pos_8485	1-Benzyl-1,2,3,4-tetrahydroisoquinoline	825.749	1541.45	1.86673	0.900516	0.0279215	1.19463	up
pos_8491	ISOSTEVIOL	1695.34	3395.11	2.00261	1.00188	0.044456	1.11471	up
pos_8493	[12]-Shogaol	2725.46	4762.39	1.74737	0.805185	0.025053	1.21573	up
pos_8496	cholacalcioic acid / 25,26,27-trinorvitamin D3 24-carboxylic acid / 25,26,27-trinorcholecalciferol 24-carboxylic acid	51955.3	199325	3.83647	1.93978	0.0321436	1.20379	up
pos_852	(13Z,16Z)-Docosadienoyl-CoA	777.25	71.3532	0.0918022	-3.44533	0.000515226	1.63006	down
pos_8521	PA(24:0/TXB2)	378.847	2244.14	5.92361	2.56648	0.0292741	1.23419	up
pos_8523	PGP(PGF1alpha/20:3(5Z,8Z,11Z))	1145.2	2234.55	1.95123	0.964384	0.045847	1.07397	up
pos_8525	2-Carboxy-1-[5-(2-carboxy-1-pyrrolidinyl)-2-hydroxy-2,4-pentadienylidene]pyrrolidinium	1274.15	113.553	0.0891206	-3.4881	0.00797824	1.48524	down
pos_8532	Inosine	141.562	352.861	2.49262	1.31766	0.0471189	1.22157	up
pos_8533	25-Hydroxy-24-oxocholecalciferol	9320.99	13412.3	1.43893	0.524999	0.028749	1.14947	up
pos_8586	Laudanine	10948.7	2450.97	0.223859	-2.15934	0.00325179	1.55815	down
pos_8588	Pleurotin	547.552	1730.9	3.16117	1.66046	0.0353844	1.16987	up
pos_8612	ESTRA-4,9-DIENE-3,17-DIONE	1724.96	4482.6	2.59867	1.37777	0.0327267	1.20111	up
pos_8614	Methyltrienolone	972.58	1652.66	1.69926	0.764904	0.0373635	1.12422	up
pos_8617	Prostaglandin F3a	21664.7	81500.7	3.76192	1.91147	0.0297427	1.22359	up
pos_8654	12'-Apo-b-carotene-3,12'-diol	202.536	534.782	2.64043	1.40077	0.000425272	1.64638	up
pos_8655	SM(d18:2(4E,14Z)/6 keto-PGF1alpha)	9000.76	56513.6	6.27876	2.65048	0.0386445	1.17432	up
pos_8660	Torvoside A	1660.94	3559.14	2.14285	1.09953	0.0274439	1.2067	up
pos_8668	5,8,11-Heptadecatriynoic acid	840.41	1444.23	1.71848	0.781134	0.0100483	1.32519	up
pos_867	Isoleucylproline	1037.23	459.286	0.442801	-1.17527	0.0285916	1.15043	down
pos_8680	Pregnanetriol 3a-O-b-D-glucuronide	738.708	128.09	0.173398	-2.52784	0.0122709	1.37857	down
pos_8695	Docosahexaenoic Acid methyl ester	2627.21	4683.35	1.78263	0.834009	0.0323257	1.11187	up
pos_8727	16-Hydroxy-10-oxohexadecanoic acid	740.162	1253.2	1.69315	0.759709	0.00166907	1.48735	up
pos_8730	6'-Oxolividamine	2236.58	202.347	0.0904715	-3.46639	0.000691937	1.74541	down
pos_8742	Glycohyocholate	674.52	305.885	0.453486	-1.14087	0.0221987	1.24273	down
pos_8751	19alpha-19-Hydroxy-3,11-dioxo-12-ursen-28-oic acid	6000.85	3845.13	0.640764	-0.642135	0.00837445	1.36212	down
pos_8753	Bucolome	10016.6	1928.96	0.192577	-2.3765	0.00183044	1.60655	down
pos_8785	N-(2-methyl-3-chloro-4-hydroxyphenyl)anthranilic acid	793.353	66.4494	0.0837577	-3.57763	0.00543924	1.42205	down
pos_883	3-{[(2E)-4-Amino-4-oxobut-2-enoyl]amino}-L-alanine	2678.46	5981.18	2.23307	1.15903	0.00193543	1.5946	up
pos_8834	PS(18:0/20:4(5Z,8Z,11Z,14Z)-OH(20))	42.9998	111.584	2.59499	1.37573	0.0225667	1.27808	up
pos_8836	Heptadecanoic acid	95.9176	149.174	1.55523	0.637128	0.0184061	1.25777	up
pos_8860	Triethanolamine	63.5166	37.3864	0.588609	-0.76462	0.00798373	1.41911	down
pos_8868	Melilotigenin	10330.1	31018	3.00269	1.58625	0.00107163	1.72433	up
pos_8891	10-Hydroxyhexadecanoic acid	2232.57	6801.32	3.04641	1.60711	0.00395434	1.52752	up
pos_8892	MG(0:0/16:0/0:0)	191.345	624.134	3.26183	1.70568	0.00184901	1.50702	up
pos_8897	PE(PGJ2/22:1(13Z))	159.019	337.096	2.11985	1.08396	0.0269673	1.21248	up
pos_8915	Arg Thr Lys Val	6486.34	11551.4	1.78089	0.832594	0.00763343	1.38795	up
pos_8918	Goyaglycoside g	21792.4	6056.36	0.277911	-1.8473	0.00962221	1.37015	down
pos_892	Phosphoribosylformimino-AICAR-P	500.29	242.765	0.485249	-1.0432	0.0471138	1.16068	down
pos_8960	3α,11-Dihydroxy-12-oxo-5β-chol-9(11)-en-24-oic Acid	9311.54	15954.1	1.71337	0.776833	0.0213049	1.28137	up
pos_8967	1α-hydroxy-25,26,27-trinorvitamin D3 24-carboxylic acid	7623.54	20784.9	2.72641	1.447	0.0152813	1.32655	up
pos_8983	Rimexolone	9326.32	24327.3	2.60846	1.3832	0.0256343	1.21687	up
pos_9022	23-trans-p-Coumaroyloxytormentic acid	486.717	1458.02	2.99563	1.58286	0.0238349	1.26417	up
pos_9029	(3beta,17alpha,23S,24S)-17,23-Epoxy-3,24,29-trihydroxy-27-norlanost-8-en-15-one	11280.7	5705.61	0.505784	-0.983406	0.00102336	1.58747	down
pos_9030	PG(a-25:0/PGF1alpha)	8274.98	716.749	0.0866165	-3.52921	0.00078969	1.72374	down
pos_9042	(22S)-1α,22,25-trihydroxy-26,27-dimethyl-23,23,24,24-tetradehydrovitamin D3 / (22S)-1α,22,25-trihydroxy-26,27-dimethyl-23,23,24,24-tetradehydrocholecalciferol	46530.7	18380.8	0.395026	-1.33998	0.000178655	1.79074	down
pos_9049	Murrayenol	2056.77	757.421	0.368258	-1.44121	0.00326261	1.53743	down
pos_9056	Ganoderenic acid C	11333.7	25607.1	2.25937	1.17592	0.00858002	1.43396	up
pos_9081	Alfaprostolum	11182.2	30043.1	2.68668	1.42583	0.0304359	1.17266	up
pos_9085	SM(d19:1/18:1(12Z)-2OH(9,10))	1839.29	4934.05	2.68259	1.42362	0.0219659	1.24518	up
pos_9108	Flavidulol A	389.061	104.317	0.268126	-1.89902	0.014873	1.12852	down
pos_9110	Biliverdin IX	36051.9	13488.4	0.374137	-1.41836	0.00171399	1.55885	down
pos_9167	Alizarin 2-methyl ether	11.4074	1209.69	106.044	6.72852	0.0479988	1.22812	up
pos_9175	PS(22:4(7Z,10Z,13Z,16Z)/24:0)	32.3159	641.743	19.8585	4.31168	0.0299881	1.26835	up
pos_9188	(4Z,7Z,10Z,13Z,15E,19Z)-17-Hydroxydocosa-4,7,10,13,15,19-hexaenoylcarnitine	78.1899	403.417	5.15946	2.36722	0.020712	1.29984	up
pos_9191	Sappanchalcone	361.323	16.2807	0.0450587	-4.47205	0.00449109	1.58439	down
pos_92	3-Hydroxy-2-[hydroxy(phosphonooxy)phosphoryl]oxypropanoic acid	118.086	564.479	4.78025	2.25709	0.0134101	1.39472	up
pos_9249	Leu-leu-ome	2381.49	3659.29	1.53656	0.619699	0.0472006	1.07129	up
pos_9250	Virol A	1042.28	1815.46	1.74181	0.800591	0.022031	1.24334	up
pos_926	METHACHOLINE	28020.5	66936.7	2.38885	1.25632	0.00161267	1.61051	up
pos_9280	SM(d18:1/PGF1alpha)	89.7062	489.186	5.4532	2.4471	0.0272917	1.26036	up
pos_9296	PI(16:1(9Z)/PGF2alpha)	1808.54	3523.88	1.94847	0.962343	0.0448777	1.09944	up
pos_9298	PI(PGJ2/18:2(9Z,12Z))	821.51	1280.92	1.55922	0.640825	0.0353893	1.13756	up
pos_9307	DG(PGJ2/20:0/0:0)	20.7028	137.514	6.64229	2.73168	0.00880362	1.47362	up
pos_9319	Helianthoside B	2210.43	425.783	0.192625	-2.37614	0.020352	1.30921	down
pos_9321	alpha-Campholonic acid	182.769	281.205	1.53858	0.6216	0.0332757	1.09129	up
pos_9322	Dodecanoylcarnitine	3986.1	941.465	0.236187	-2.082	0.00886267	1.38669	down
pos_9332	Ichangic acid 17-beta-D-glucopyranoside	1594.48	560.146	0.351303	-1.50921	0.0103011	1.34234	down
pos_9336	4,5-dihydroxyhexanoic acid	340.541	234.893	0.689763	-0.535827	0.00252389	1.5146	down
pos_9339	Monocerin	1025.58	604.795	0.58971	-0.761923	0.000329259	1.66507	down
pos_934	6,8-Dihydroxypurine	3311.6	10413.6	3.14457	1.65286	0.000613846	1.79932	up
pos_9350	PE(14:0/15:0)	334.539	958.445	2.86498	1.51852	0.000187116	1.75569	up
pos_9357	1-(1-(Tert-Butoxycarbonyl)piperidin-4-yl)azetidine-3-carboxylic acid	84.9928	225.631	2.65471	1.40855	0.00341917	1.46889	up
pos_9393	L-Furosine	464.866	1913.11	4.1154	2.04103	0.000342926	1.83963	up
pos_9434	Androsterol	1412.61	2077.58	1.47074	0.556542	0.0174833	1.24655	up
pos_945	L-Valine	4860.37	1802.76	0.37091	-1.43086	6.55097e-07	1.98483	down
pos_9459	PC(5-iso PGF2VI/18:1(11Z))	205.904	332.452	1.6146	0.691173	0.0373197	1.1337	up
pos_947	4-Amino-1-[(2R,3S,4S,5R)-3,4-dihydroxy-5-(hydroxymethyl)oxolan-2-yl]oxypyrimidin-2-one	326.801	147.667	0.451857	-1.14606	0.00364514	1.50327	down
pos_948	10-Deoxymethymycin	195.542	68.9558	0.352639	-1.50374	0.00011202	1.77598	down
pos_9486	4-Aminobutanoate	137.036	425.649	3.10611	1.63511	0.0121993	1.25071	up
pos_9487	24,24-Dfhv	109.161	410.397	3.75957	1.91057	0.0413777	1.18083	up
pos_9490	2-trans,-6-trans-farnesyl monophosphate	93.0893	312.304	3.35488	1.74626	0.0150752	1.36354	up
pos_9495	3-Hydroxydodecanedioic acid	414.774	53.5674	0.129149	-2.9529	3.72652e-06	2.03423	down
pos_950	Methylajoene	2766.99	1017.61	0.367769	-1.44313	7.05123e-07	1.95936	down
pos_9504	Val Lys Arg Thr	3596.65	16234.2	4.5137	2.17431	0.00375793	1.61152	up
pos_9526	alpha-Peroxyachifolide	109.987	287.768	2.61639	1.38758	0.0015549	1.66907	up
pos_9527	Ser Trp Gly Glu	8479.37	298.534	0.0352072	-4.82799	0.000906878	1.6965	down
pos_953	3'-Prenylapigenin 7-[rhamnosyl-(1->6)-glucoside]	3902.21	1746.61	0.447594	-1.15974	0.0166273	1.18222	down
pos_9531	SM(d18:1/PGF2alpha)	207.489	539.775	2.60146	1.37932	0.00509916	1.4343	up
pos_9537	Lipoamide	63.0166	118.547	1.8812	0.911653	0.0464209	1.08952	up
pos_9543	N-Palmitoyl Lysine	5705.87	16387.2	2.87199	1.52205	6.08795e-05	1.77588	up
pos_955	N-Formylmethionyl-methionyl-phenylalanine	4744.59	1996.36	0.420765	-1.24891	0.00164028	1.47084	down
pos_9551	Cimiaserin B	6119.36	15943.4	2.6054	1.38151	0.00458391	1.51866	up
pos_9564	alpha-Terpineol butanoate	355.735	660.112	1.85563	0.891908	0.0161784	1.3026	up
pos_9574	PGF2α serinol amide	9737.65	3006.79	0.30878	-1.69535	0.000559565	1.72252	down
pos_9576	Digoxigenin bisdigitoxoside	11166.2	5593.3	0.500914	-0.997365	0.021334	1.2025	down
pos_9578	DG(20:4(6E,8Z,11Z,13E)-2OH(5S,15S)/22:0/0:0)	11.6382	181.615	15.6051	3.96394	0.0123109	1.42696	up
pos_9590	Callystatin A	12619.8	23239.7	1.84152	0.8809	0.0106449	1.38837	up
pos_9607	Pulchinenoside B4	3280.97	826.357	0.251864	-1.98929	0.00306739	1.5551	down
pos_9624	Cytarabine	69.2587	248.002	3.58081	1.84028	0.00206613	1.54853	up
pos_9631	3-ketosphingosine	6452.55	11001.6	1.705	0.769774	0.0480217	1.11285	up
pos_9632	Licoflavonol	105.662	429.915	4.06877	2.02459	0.00266049	1.61188	up
pos_9635	Momordicoside C	675.719	1055.9	1.56263	0.643974	0.0285895	1.21505	up
pos_964	Acipimox (5-methylpyrazine-2-carboxylic acid)	40323.1	25963.6	0.64389	-0.635114	0.0205705	1.28215	down
pos_9647	5-Heptadecyl-1,3-benzenediol	420.721	2070.05	4.92024	2.29873	0.0395016	1.23104	up
pos_9672	SM(d18:2(4E,14Z)/PGF2alpha)	223.086	552.453	2.47642	1.30825	0.0013726	1.51752	up
pos_9676	CDP-DG(PGE1/22:5(4Z,7Z,10Z,13Z,16Z))	157.516	79.1237	0.50232	-0.993321	0.0110432	1.29826	down
pos_9680	(+)-cis-5,6-Dihydro-5-hydroxy-4-methoxy-6-(2-phenylethyl)-2H-pyran-2-one	24.1478	39.1217	1.62009	0.696078	0.0494327	1.11517	up
pos_9683	Actinonin	13975.7	22278.2	1.59407	0.672711	0.0430186	1.09224	up
pos_9684	Quillajasaponin	2494	5105.2	2.04699	1.03351	0.00653565	1.45796	up
pos_9690	3-O-L-rhamnosyl-3-hydroxydecanoyl-3-hydroxydecanoic acid	10656	37209.4	3.49188	1.804	0.00501653	1.54394	up
pos_9701	Polymyxin M	50.901	841.266	16.5275	4.0468	0.0226293	1.31049	up
pos_9703	2,4,6-Trimethylbenzaldehyde	525.094	318.57	0.606692	-0.720965	0.0236665	1.23077	down
pos_9709	CANTHARIDIN	767.308	96.527	0.1258	-2.9908	0.00295279	1.56457	down
pos_9715	Avermectin B1b aglycone	300.94	713.039	2.36938	1.24451	0.0141346	1.38024	up
pos_9728	alpha-Linolenic acid	1127.52	2717.37	2.41004	1.26906	0.00306779	1.50768	up
pos_9730	6-[5]-ladderane-1-hexanol	1018.82	4612.56	4.52734	2.17866	0.0070529	1.54799	up
pos_9738	9,10-Epoxyoctadecanoic acid	11988.8	45804.7	3.82061	1.9338	0.00535252	1.58063	up
pos_9749	DG(18:2n6/0:0/18:3n3)	37.3453	1765.86	47.2847	5.5633	0.0459733	1.21319	up
pos_9750	Spirolide D	237.218	420.227	1.77148	0.824955	0.0421909	1.10973	up
pos_9758	Methyl propenyl ketone	2.07043	18.1113	8.74757	3.12888	0.0451217	1.17868	up
pos_9778	Oleic acid	2266.18	4984.06	2.19932	1.13706	0.0014184	1.55719	up
pos_9796	1-Butylamine	403.015	270.233	0.670528	-0.57663	0.00618884	1.41126	down
pos_9797	SM(d18:2(4E,14Z)/PGF1alpha)	61.6586	329.963	5.35144	2.41993	0.019822	1.34065	up
pos_9806	Asi-222	220.498	629.748	2.85602	1.51401	0.00567942	1.53923	up
pos_9838	alpha-Micropteroxanthin B	5259.01	3403.45	0.647166	-0.627793	0.00511018	1.44878	down
pos_9840	(23S,24S)-17,23-Epoxy-24,29-dihydroxy-27-norlanost-8-ene-3,15-dione	73423.7	50733.4	0.690968	-0.53331	0.0166177	1.28691	down
pos_9853	2-Heptylbenzothiazole	307.125	1023.81	3.33352	1.73705	0.0319414	1.21804	up
pos_9856	N-Palmitoyl GABA	980.662	3415.73	3.48308	1.80037	0.000790178	1.74674	up
pos_9860	Corosin	7551.4	16554	2.19218	1.13237	0.0012145	1.68138	up
pos_9897	5-methyl-2,4-bis(3-methyl-2-butenyl)-6-(2-methyl-1-oxopropyl)-5-(4-methyl-3-pentenyl)cyclohexanone	8828.19	2340.98	0.265171	-1.91501	0.00473559	1.52298	down
pos_9913	Cyclooctat-9-en-7-ol	175.785	374.584	2.13092	1.09148	0.0144977	1.27371	up
pos_9940	Chenodeoxycholylalanine	1777.6	702.806	0.395369	-1.33873	0.0319436	1.20497	down
pos_9948	Mauritine A	653.172	54.242	0.083044	-3.58998	0.0010362	1.75806	down
pos_9952	N-Docosahexaenoyl Glycine	2923.84	5586.01	1.9105	0.93395	0.00831609	1.34886	up
pos_9963	Nordeoxycholic acid	12688.1	6730.67	0.530473	-0.914649	0.0207884	1.25531	down
pos_999	p-Lacto-N-hexaose	732.433	316.738	0.432447	-1.20941	0.00615146	1.37379	down
	name	C_Mean	DSS_Mean	Fold_change	log2FC	Pvalue	VIP	regulated
neg_10007	PG(6 keto-PGF1alpha/16:1(9Z))	46614.5	21659.7	0.464655	-1.10577	0.0123259	1.16738	down
neg_10038	Garbanzol	254826	18066.8	0.0708985	-3.8181	0.00318451	1.48688	down
neg_1004	Gossypetin 8-glucuronide 3-glucoside	1.55825e+06	3.22531e+06	2.06983	1.04952	0.00137712	1.39288	up
neg_10041	Avermectin B1a monosaccharide	74961.5	222529	2.96858	1.56977	0.00253413	1.35982	up
neg_10048	17-AAG	1.05671e+07	1.71485e+06	0.162282	-2.62342	0.0167418	1.14827	down
neg_1005	Xerocomic acid	333906	836021	2.50376	1.3241	8.67265e-05	1.48937	up
neg_10068	1-Octadecanoyl-sn-glycero-3-phosphoethanolamine	220141	466486	2.11904	1.08341	0.00123697	1.38251	up
neg_1007	Glutathione thiol	1.49548e+06	3.83412e+06	2.56381	1.35829	0.00661863	1.24065	up
neg_10076	4-Hprog	922673	1.6975e+06	1.83976	0.879518	0.0183683	1.20059	up
neg_10082	PI(20:2(11Z,14Z)/PGF2alpha)	115409	30747	0.266418	-1.90824	0.00840218	1.19402	down
neg_10090	PE(20:0/22:6(5Z,7Z,10Z,13Z,16Z,19Z)-OH(4))	37400.5	20205.5	0.540247	-0.888309	0.0159802	1.01764	down
neg_10095	(-)-Quebrachamine	21137.4	52808.7	2.49836	1.32098	0.00945474	1.21696	up
neg_10097	MG(0:0/i-12:0/0:0)	1.64925e+06	776022	0.470531	-1.08764	0.0133463	1.1629	down
neg_10104	PA(20:4(5Z,8Z,11Z,14Z)/TXB2)	53229.2	27924.5	0.524608	-0.930687	0.0180859	1.03332	down
neg_10108	DG(13:0/20:4(6Z,8E,10E,14Z)-2OH(5S,12R)/0:0)	197169	35780.4	0.181471	-2.46219	0.000854499	1.51183	down
neg_10113	13(S)-HpODE	7.49138e+06	4.36861e+06	0.583151	-0.778058	0.00315866	1.28313	down
neg_10119	2-[(4-Hydroxycyclohexyl)amino]-4-(3,6,6-trimethyl-4-oxo-5,7-dihydroindazol-1-yl)benzamide	8.54805e+06	2.40834e+06	0.281741	-1.82756	0.00029427	1.48931	down
neg_1012	Chrysoeriol 7-[feruloyl-(->2)-glucuronyl-(1->2)-glucuronyl-(1->3)-glucuronide]	89085	317029	3.55873	1.83136	4.92264e-05	1.64518	up
neg_10123	Bimatoprost	2.84464e+06	4.26775e+06	1.50028	0.58523	0.0258914	1.08352	up
neg_10126	Caudatin	2.98796e+06	6.38624e+06	2.13732	1.09581	0.000284522	1.4895	up
neg_10134	Cholylphenylalanine	275990	898071	3.25399	1.70221	0.0297396	1.13014	up
neg_10135	Gypsogenin 3-O-b-D-glucuronide	590583	265275	0.449176	-1.15465	0.00656811	1.2549	down
neg_10144	5a-Tetrahydrocorticosterone	4.19507e+06	642420	0.153137	-2.70711	0.000104136	1.67325	down
neg_10152	3beta,15alpha-Diacetoxylanosta-8,24-dien-26-oic acid	1.0158e+06	7.01428e+06	6.90515	2.78767	0.00194533	1.54393	up
neg_10153	Cyclo(Arg-Gly-Asp-D-Phe-Val)	831181	1.32866e+06	1.59852	0.676741	0.0292942	1.13238	up
neg_10212	(S)-Nerolidol 3-O-[a-L-rhamnopyranosyl-(1->2)-b-D-glucopyranoside]	1.05217e+06	3.12404e+06	2.96913	1.57004	0.00162877	1.52227	up
neg_10213	Nonioside B	176361	445406	2.52553	1.33659	0.0103983	1.34455	up
neg_10243	Palmitoyl Ara-C	663809	1.25235e+06	1.88661	0.915793	0.03732	1.05741	up
neg_10246	DG(14:1(9Z)/22:4(7Z,10Z,13Z,16Z)/0:0)	726881	216379	0.297682	-1.74815	0.0165465	1.11764	down
neg_1026	Apigenin 7-[feruloyl-(->2)-glucuronyl-(1->2)-glucuronide] 4'-glucuronide	86882.9	173688	1.99911	0.999356	0.00371649	1.19638	up
neg_10278	CL(8:0/8:0/12:0/16:0)	798264	1.88545e+06	2.36193	1.23997	0.0128963	1.27444	up
neg_10337	PE(DiMe(11,3)/PGF1alpha)	125963	533882	4.23841	2.08352	0.000951478	1.42206	up
neg_10340	PE(LTE4/22:0)	430044	1.03746e+06	2.41245	1.2705	0.00259291	1.38752	up
neg_10341	PC(DiMe(13,5)/PGE1)	190099	1.1037e+06	5.80593	2.53753	0.00769055	1.28146	up
neg_10346	PC(LTE4/P-18:0)	269353	907217	3.36813	1.75195	0.0188772	1.20185	up
neg_10351	LysoPC(22:5(4Z,7Z,10Z,13Z,16Z)/0:0)	503016	1.28309e+06	2.55078	1.35094	0.0486006	1.10081	up
neg_10381	Ponasteroside A	3.65337e+06	2.11819e+06	0.579789	-0.786399	0.0260338	1.08332	down
neg_10390	PI(20:1(11Z)/6 keto-PGF1alpha)	382227	156682	0.409919	-1.28659	0.00556421	1.22463	down
neg_10394	Beta-1,4-D-Mannosylchitobiosyldiphosphodolichol	503512	58729.1	0.116639	-3.09988	0.00125334	1.51729	down
neg_1040	3,3',5,5'-Tetrahydroxy-6,7-methyleneoxy-4'-methoxyflavone 3-glucuronide	252035	513807	2.03864	1.0276	0.00684552	1.1826	up
neg_10414	PA(22:6(5Z,8E,10Z,13Z,15E,19Z)-2OH(7S, 17S)/2:0)	7.40103e+06	1.4777e+06	0.199661	-2.32437	0.00130993	1.49949	down
neg_10422	PE(18:3(10,12,15)-OH(9)/24:1(15Z))	262839	64019.2	0.243568	-2.0376	0.00391333	1.29467	down
neg_10423	PA(TXB2/a-25:0)	2.12272e+06	397778	0.187391	-2.41588	0.000593949	1.54312	down
neg_10444	Deoxycholic acid 3-glucuronide	3.8814e+06	6.90715e+06	1.77955	0.831512	0.0273101	1.14169	up
neg_10460	Salviol	2.94796e+06	199300	0.0676059	-3.88671	0.000162621	1.63082	down
neg_10467	PA(20:5(6E,8Z,11Z,14Z,17Z)-OH(5)/13:0)	236758	135075	0.57052	-0.80965	0.0142093	1.01683	down
neg_10474	Exametazime	726610	312964	0.430718	-1.21518	0.0196021	1.13621	down
neg_10478	Pregnenolone	142656	46837.9	0.328327	-1.6068	0.00237246	1.33559	down
neg_10479	5-Hydroxyvalproic acid	155329	682161	4.39172	2.13479	0.000323068	1.51409	up
neg_10493	N-Eicosapentaenoyl Glutamine	1.51919e+06	727819	0.479083	-1.06165	0.00770148	1.19677	down
neg_10499	Ciraparantag	430269	58966.7	0.137046	-2.86727	0.000982435	1.5183	down
neg_10500	Glycocholenate sulfate	2.78595e+06	4.96384e+06	1.78174	0.83329	0.00575618	1.30935	up
neg_10517	Bacteriopheophytin	433026	125105	0.288908	-1.79132	0.0109875	1.18699	down
neg_10529	Alpha-Trisaccharide	2.17326e+06	3.97161e+06	1.82749	0.869864	0.0112023	1.18629	up
neg_10530	PA(2:0/22:6(5Z,8E,10Z,13Z,15E,19Z)-2OH(7S, 17S))	2.05324e+06	843627	0.410875	-1.28323	0.0123649	1.19369	down
neg_10533	2-[2-[2-[2-[2-[2-[(Z)-2-[2-[2-(2-Octadecoxyethoxy)ethoxy]ethoxy]ethenoxy]ethoxy]ethoxy]ethoxy]ethoxy]ethoxy]ethanol	633906	144617	0.228137	-2.13203	0.00339879	1.41033	down
neg_10534	PG(5-iso PGF2VI/i-19:0)	190610	80377.7	0.421686	-1.24576	0.0069066	1.23615	down
neg_10539	PC(PGE1/22:5(7Z,10Z,13Z,16Z,19Z))	238058	102590	0.430943	-1.21443	0.00422601	1.19716	down
neg_10545	Fluorometholone	3.71595e+06	654877	0.176234	-2.50444	0.00167332	1.54689	down
neg_10546	3'-Amino-3'-deoxythimidine glucuronide	133989	37695.6	0.281334	-1.82965	0.00136767	1.48466	down
neg_10550	PE(18:3(6Z,9Z,12Z)/16:1(9Z))	195670	73846.4	0.377403	-1.40582	0.000208405	1.49889	down
neg_10555	4-Hydroxy-2H-pyran-3-carboxaldehyde	4.90539e+06	1.48828e+06	0.303396	-1.72073	0.000738476	1.54425	down
neg_10556	Phentermine	5.67048e+07	1.66787e+07	0.294132	-1.76546	0.000440139	1.57039	down
neg_10558	Umbelliprenin	1.53351e+06	920730	0.600409	-0.735984	0.00776175	1.28429	down
neg_10561	PA(5-iso PGF2VI/13:0)	652435	371384	0.569228	-0.812921	0.00984678	1.20758	down
neg_10578	DG(22:5(4Z,7Z,10Z,13Z,19Z)-O(16,17)/8:0/0:0)	157479	1.5131e+06	9.60826	3.26428	0.0045936	1.43086	up
neg_10611	Auxin a	2.58337e+06	954049	0.369304	-1.43712	0.00458152	1.1964	down
[truncated: 2,860 more rows]
