# Supplementary material for: The pharmacological evidence of the chang-yan-ning formula in the treatment of colitis
Source: Front Pharmacol. 2022 Oct 5;13:1029088. doi: 10.3389/fphar.2022.1029088 (PMC9579319; doi:10.3389/fphar.2022.1029088)
Supplement: Supplementary file 6 [file Table1.XLSX]

## Sheet: 总
Title	RT (min)	Area	Total score	S/N	MS1 isotopes	MSMS spectrum
(2E,4E)-12-hydroxy-13-(hydroxymethyl)-3,5,7-trimethyltetradeca-2,4-dienedioic acid	5.8198	926847	95.7	4651.02	302.82861:13 302.83353:29 302.97113:13 302.98096:13 302.9834:13 302.98587:13 303.00061:13 303.00308:26 303.00552:43 303.01044:29 303.01291:86 303.01535:26 303.01782:79 303.02518:131 303.02765:270 303.03009:343 303.03256:390 303.035:543 303.03748:969 303.03992:1541 303.04239:4815 303.04486:13560 303.0473:21496 303.04977:21644 303.05222:12219 303.05469:6224 303.05713:2230 303.0596:1091 303.06204:50…	100.2021:10 101.0362:10 101.03762:31 101.03904:20 101.04188:51 101.0433:10 101.04613:10 101.06033:10 101.06742:10 102.04482:10 102.0491:31 102.05195:10 102.05623:10 103.02549:10 103.03838:10 103.04985:10 103.05128:10 103.05272:71 103.05415:61 103.05558:71 103.05701:10 103.05845:51 103.05988:31 103.06132:20 103.06561:10 103.06705:10 103.07565:10 103.07708:10 103.48598:10 103.82951:10 104.03244:10 …
(2R,3R,4S,5S,6R)-2-[6-hydroxy-3-[(E)-3-hydroxybut-1-enyl]-2,4,4-trimethylcyclohexyl]oxy-6-(hydroxymethyl)oxane-3,4,5-triol	1.88985	31352.1	95.3	239.605	426.65225:4 427.07227:4 427.0752:8 427.07809:12 427.08102:12 427.08392:16 427.08685:8 427.08978:54 427.09268:21 427.09851:34 427.10144:46 427.10437:51 427.10727:80 427.1102:219 427.1131:403 427.11603:752 427.11896:1100 427.12186:895 427.12479:555 427.12769:323 427.13062:144 427.13354:92 427.13644:64 427.13937:51 427.14227:25 427.1452:25 427.14813:21 427.15103:38 427.15396:29 427.15686:33 427.1597…	100.11045:10 103.05721:10 104.04991:10 104.10464:10 104.936:10 108.04485:20 108.05072:10 108.08301:10 109.04797:10 109.06419:10 109.07452:10 110.06462:10 110.07203:10 112.04032:10 113.02725:10 114.0547:10 114.06375:10 115.03834:10 115.05651:10 115.08377:10 115.09286:10 116.05661:10 116.07486:10 117.06715:10 118.07594:10 118.89193:10 119.04745:10 119.049:10 119.05054:20 119.69529:10 120.0771:10 12…
(2R,3S,4S,5R,6S)-2-[(3,4,5-trihydroxyoxan-2-yl)oxymethyl]-6-(3,4,5-trimethoxyphenoxy)oxane-3,4,5-triol	6.10695	1.80472e+06	94.1	10824.8	286.93637:25 286.96268:57 286.97223:25 286.98419:54 287.0105:25 287.02008:50 287.02484:80 287.02725:29 287.03204:154 287.03442:425 287.0368:594 287.03922:611 287.0416:1118 287.04398:1773 287.04639:3854 287.04877:10070 287.05118:26820 287.05356:35617 287.05594:26745 287.05835:15525 287.06073:5298 287.06311:2215 287.06552:878 287.0679:550 287.07031:209 287.07269:32 287.07507:29 287.07748:59 287.082…	101.03911:20 101.04195:10 101.04337:10 101.04478:20 101.0533:10 102.04346:10 102.04489:31 102.04632:10 102.04774:20 102.04917:10 102.72056:10 103.01553:10 103.04848:10 103.04992:10 103.05135:61 103.05278:20 103.05421:82 103.05565:122 103.05708:122 103.05852:61 103.05995:61 103.06139:20 103.06281:10 103.06425:41 103.06568:20 103.07142:20 103.07715:10 103.26213:10 103.75335:10 103.8195:10 103.95333…
(3Z)-3-Hexen-1-yl 6-O-alpha-L-arabinopyranosyl-beta-D-glucopyranoside	6.51427	506509	93.6	4912.54	270.73123:12 270.73355:12 270.74283:12 270.90546:12 270.91476:12 270.95657:26 270.9682:12 270.97052:12 270.97751:12 271.01932:36 271.02167:24 271.02399:12 271.02631:38 271.02863:12 271.03094:60 271.03561:76 271.03793:167 271.04025:167 271.04257:276 271.04489:460 271.04721:741 271.04956:975 271.05188:2449 271.0542:7737 271.05652:16110 271.05884:19705 271.06116:14524 271.06348:7312 271.06583:2787 2…	100.05669:10 101.00366:10 101.0434:10 102.04349:10 102.04919:10 102.0549:10 102.06488:10 103.05138:10 103.05568:20 103.05711:10 103.05855:20 103.06571:10 103.12735:10 105.03426:10 105.06899:10 105.07044:10 105.07188:10 105.07478:10 107.01122:10 107.0156:31 107.01998:10 107.03313:10 107.04189:10 107.04919:31 107.05065:20 107.05212:10 107.08717:10 108.68257:10 109.02576:10 109.02724:31 109.02872:71…
(R,E)-6-acetyl-2-(1-((2-(3,4-dihydroisoquinolin-2(1H)-yl)-2-oxoethyl)amino)ethylidene)-7,9-dihydroxy-8,9b-dimethyldibenzo[b,d]furan-1,3(2H,9bH)-dione	1.76585	33079.1	92.5	144.281	135.57336:9 135.58322:9 135.66872:9 135.6868:9 135.69339:9 135.70654:9 135.71805:9 135.76247:9 135.76575:9 135.77232:9 135.79536:9 135.90726:9 135.92535:9 135.95663:9 136.01096:18 136.0126:9 136.01425:9 136.0159:9 136.01755:9 136.0192:18 136.02248:9 136.02412:9 136.02577:9 136.03401:18 136.03566:18 136.03731:27 136.03896:46 136.04059:18 136.04224:27 136.04388:9 136.04718:37 136.04883:18 136.05048…	101.022:10 101.18951:10 103.03837:10 103.38689:10 103.5348:10 105.05441:10 106.04939:10 106.06975:10 106.07121:10 106.07557:10 106.0872:10 107.01402:10 107.04469:10 107.04615:10 107.04907:31 107.05054:20 107.05199:10 107.05638:10 107.06368:10 107.06514:10 107.06806:10 107.07098:10 107.07245:10 107.07537:10 107.07975:10 108.02996:10 108.0417:10 108.04317:10 108.04464:10 108.0461:41 108.04758:20 10…
[(2S,3R,4S,5R,6R)-2-[2-(3,4-dihydroxyphenyl)-5,7-dihydroxy-4-oxochromen-3-yl]oxy-4,5-dihydroxy-6-(hydroxymethyl)oxan-3-yl] 3,4,5-trihydroxybenzoate	1.68453	200936	91.9	169.97	202.66167:4 202.6657:4 202.84862:4 202.85063:8 202.86671:17 202.8808:4 202.91498:4 203.01152:4 203.02359:8 203.0256:8 203.0276:4 203.02962:5 203.03163:5 203.03365:14 203.03566:32 203.03767:32 203.03967:83 203.04169:86 203.0437:141 203.04572:376 203.04773:1296 203.04974:2916 203.05174:3946 203.05376:2625 203.05577:1141 203.05779:398 203.0598:133 203.06181:128 203.06381:50 203.06583:9 203.06784:23 …	101.04186:20 101.0447:10 102.04338:10 103.05413:10 103.05843:10 104.05115:10 106.03777:10 107.06806:10 108.04904:20 108.47062:10 110.03478:10 110.06736:10 117.05317:10 117.05622:10 117.06081:10 118.7055:10 119.05492:10 119.22288:10 120.04591:10 120.07839:10 120.26875:10 127.65874:10 129.0278:10 130.05133:10 130.05777:10 131.02235:10 131.05305:10 131.06274:10 132.06024:10 133.04196:10 133.05173:10…
1H-2,6-Dioxacyclopent[cd]inden-1-one, 4-[(acetyloxy)methyl]-5-(beta-D-glucopyranosyloxy)-2a,4a,5,7b-tetrahydro-, (2aS,4aS,5S,7bS)-	1.72537	135817	90.7	240.003	364.65979:12 364.68405:12 364.7919:12 364.7973:12 364.79999:24 364.82428:12 364.84586:24 364.85931:24 364.90247:12 364.98608:12 365.03192:12 365.03732:12 365.04272:12 365.05621:24 365.0589:12 365.06158:24 365.0643:36 365.06699:24 365.0697:60 365.07239:12 365.07507:12 365.07779:64 365.08047:13 365.08319:50 365.08588:188 365.08856:255 365.09128:265 365.09396:502 365.09668:990 365.09937:2579 365.102…	102.0391:10 103.0398:10 106.05085:10 106.1541:10 107.06514:10 109.96519:10 110.03181:10 111.04559:10 111.07236:10 112.01619:10 112.07447:10 112.08643:10 113.02252:10 113.02402:20 113.02553:10 113.04804:10 117.05775:10 118.06036:10 118.08643:10 119.05799:10 120.03818:10 123.0451:10 123.04824:10 124.04153:10 124.04311:10 126.04961:10 128.07062:10 129.73436:10 130.0787:10 130.95772:10 132.08458:10 1…
2-(3,4-dihydroxyphenyl)-5,7-dihydroxy-3-(((2S,3R,4S,5S,6R)-3,4,5-trihydroxy-6-((((2R,3R,4R,5R,6S)-3,4,5-trihydroxy-6-methyltetrahydro-2H-pyran-2-yl)oxy)methyl)tetrahydro-2H-pyran-2-yl)oxy)-4H-chromen- 4-one trihydrate	1.72537	123570	90.7	1749.79	526.66992:12 526.82544:24 526.91296:12 526.9259:12 526.97455:12 527.01666:12 527.02637:12 527.03937:24 527.10419:24 527.10742:12 527.11066:47 527.11389:12 527.11713:59 527.12036:113 527.1236:66 527.12683:79 527.13013:171 527.13336:142 527.1366:318 527.13983:481 527.14307:1092 527.1463:2259 527.14954:4321 527.15277:6139 527.15601:6754 527.1593:4512 527.16254:3341 527.16577:1662 527.16901:877 527.1…	108.12389:10 108.84735:10 109.02859:10 109.16868:10 109.3369:10 111.00691:10 111.00989:10 112.0117:20 112.01469:10 112.02216:10 112.07745:10 112.08942:10 113.04354:10 113.9791:10 115.06687:10 117.43227:10 118.09564:10 119.9825:10 121.02859:10 122.54449:10 124.03682:10 124.07613:10 124.69964:10 124.82895:10 126.05595:10 126.10985:10 127.0406:10 131.0676:10 133.05988:10 136.04189:10 137.00687:10 13…
2,3-Dihydroxybenzoic acid	6.22828	105275	90.2	995.401	316.98877:30 317.02646:14 317.03403:29 317.03653:59 317.03903:119 317.04156:30 317.04407:107 317.04657:137 317.0491:76 317.05161:215 317.05414:228 317.05664:709 317.05914:1828 317.06168:3077 317.06418:3628 317.06668:3264 317.06921:1649 317.07172:772 317.07422:318 317.07675:242 317.07925:168 317.08179:92 317.08429:76 317.08679:45 317.08932:15 317.09183:31 317.1019:30 317.1044:14 317.1069:15 317.11…	100.0369:3 100.08492:3 100.97243:3 101.0377:3 101.03912:3 102.0178:3 102.04204:3 102.04632:3 102.04774:7 102.0506:7 102.05202:7 102.05345:3 102.06058:3 103.02269:3 103.05279:3 103.05422:7 103.05566:14 103.05709:14 103.05852:10 103.05995:3 103.06139:7 103.11585:3 103.14166:3 103.64265:3 103.6599:3 104.06419:3 104.06564:3 105.02845:3 105.0299:10 105.03134:10 105.03279:27 105.03424:20 105.03568:10 1…
2,3-Dihydroxypyridine	9.0808	28918	90.2	335.723	438.82727:4 438.84503:4 439.00769:4 439.05502:8 439.07278:4 439.07574:4 439.08459:8 439.11124:16 439.1142:4 439.12308:4 439.13193:4 439.13489:8 439.14081:13 439.14377:48 439.14673:9 439.14969:35 439.15265:74 439.15561:52 439.15857:173 439.16153:332 439.16449:700 439.16745:1122 439.17041:1424 439.17337:1005 439.17633:642 439.17929:356 439.18222:194 439.18518:78 439.18814:30 439.1911:17 439.19406:2…	107.0783:10 107.08706:10 107.11774:10 109.10379:10 119.08419:10 119.08573:10 119.08727:10 120.01189:10 122.5195:10 123.08114:10 123.12029:20 123.13126:10 125.10198:10 125.93552:10 126.90221:10 127.33356:10 130.6703:10 131.08862:10 132.07971:10 141.07695:10 144.62029:10 145.10115:10 147.10963:10 147.1199:10 148.07353:10 149.013:10 149.09056:10 157.09894:10 157.10071:10 157.10425:10 158.10739:10 15…
2-Isopropylmalic acid	5.57182	90377.7	89.7	1890.28	618.69031:4 618.71844:9 618.9502:4 618.96429:4 619.01343:4 619.02045:4 619.04858:9 619.0556:8 619.06964:9 619.07312:26 619.07666:12 619.0907:5 619.09424:46 619.09772:124 619.10126:206 619.10474:266 619.10828:505 619.11182:1127 619.1153:2421 619.11884:4272 619.12231:4919 619.12585:4127 619.12933:3083 619.13287:1621 619.13635:776 619.13989:311 619.14343:185 619.14691:114 619.15045:29 619.16095:5 61…	101.4412:3 102.27901:3 102.78792:3 103.03282:3 103.03855:3 103.04141:5 103.04285:3 103.41722:3 104.06141:3 104.32224:3 104.66138:3 105.06617:3 105.93767:3 106.37549:3 106.66253:3 107.05072:3 107.05949:3 107.0814:3 107.56111:3 108.04042:3 108.412:3 109.02583:5 109.02879:3 109.0332:3 109.03468:3 109.05532:3 109.15412:3 109.6207:3 109.99647:3 110.05866:3 110.07644:3 110.61922:3 110.66525:3 110.69942…
3-Buten-2-one, 4-[4-(beta-D-glucopyranosyloxy)-2-hydroxy-2,6,6-trimethylcyclohexylidene]-	6.45188	68360.7	89.2	294.718	444.60214:6 444.62299:6 444.6319:6 444.64084:6 444.66763:6 444.67062:6 444.85526:6 444.8761:6 444.88205:6 444.89993:6 444.90289:6 444.91183:6 444.91483:13 444.93863:6 444.94162:6 444.94757:6 444.95651:12 444.96841:6 444.97141:6 444.9744:6 444.98035:6 444.98929:6 445.00119:6 445.01013:12 445.01309:6 445.01907:6 445.02502:6 445.03098:12 445.03397:6 445.04587:18 445.04886:12 445.05182:24 445.05481:1…	100.01429:10 100.06654:10 101.03078:10 101.15146:10 101.31627:10 101.4229:10 101.64201:10 103.00179:10 103.00323:10 103.0061:10 103.00752:51 103.01183:31 103.01326:31 103.01469:10 103.02042:10 105.03815:20 107.017:10 107.01846:10 107.02139:20 107.02431:10 107.3825:10 108.02876:10 108.03757:10 111.00928:10 111.01225:10 111.01374:10 111.01672:31 111.0182:10 111.02118:10 112.04567:21 112.66982:42 11…
3-Caffeoylquinic acid	3.23438	152549	89.1	1114.01	136.57976:6 136.5847:6 136.58636:6 136.59131:6 136.59296:14 136.59625:6 136.59792:14 136.95461:6 137.01245:7 137.0141:7 137.01741:28 137.01906:7 137.02071:7 137.02237:15 137.02402:71 137.02567:315 137.02733:1029 137.02898:2060 137.03062:2592 137.03229:2436 137.03394:1658 137.03558:598 137.03725:282 137.03889:123 137.04054:43 137.04221:29 137.04385:7 137.0455:7 137.10172:7 137.15628:7 137.17282:6 …	100.81501:2 103.13783:2 105.15234:2 106.67384:2 106.68988:2 107.01392:6 107.01537:10 107.01684:8 107.0183:14 107.01976:16 107.02122:4 107.02268:6 107.02414:8 107.02853:2 107.67665:2 107.68105:2 107.68398:2 107.68544:4 107.6869:2 107.6913:4 107.69276:2 107.6957:2 107.70742:4 107.89215:2 107.99631:4 108.00365:4 108.01539:4 108.01685:7 108.01833:32 108.01979:67 108.02126:114 108.02273:210 108.02419:…
3'-O-Methylquercetin	4.50353	101609	88.6	1807.79	657.00818:4 657.01178:4 657.01904:8 657.02264:4 657.02625:4 657.02991:17 657.03351:18 657.03711:54 657.04071:75 657.04437:96 657.04797:174 657.05157:394 657.05524:863 657.05884:1426 657.06244:2193 657.06604:2654 657.0697:2112 657.0733:1221 657.0769:709 657.08057:246 657.08417:126 657.08777:74 657.09137:60 657.09503:24 657.09863:5 657.10223:9 657.1059:5 657.1131:9 657.12396:4 657.12756:4 657.14209…	100.7314:5 102.36602:5 106.34918:5 108.34723:5 109.03457:5 110.7617:5 111.04567:5 120.95879:5 122.81196:5 122.96533:5 125.84213:5 126.90068:5 126.94204:5 127.03749:5 128.15698:5 128.85153:5 134.81798:5 135.47774:5 135.62074:5 136.07654:5 137.06148:5 137.98695:5 138.90889:5 139.0287:5 140.37697:5 140.64807:5 140.88928:5 141.08205:5 141.70653:5 143.71178:5 144.06062:5 144.15723:5 144.22334:5 146.08…
3-Phenyllactic acid	8.8548	650686	88.6	7482.3	284.62561:28 284.65417:28 284.70419:28 284.71375:28 284.73755:28 284.73993:28 284.74707:28 284.74945:28 284.76852:61 284.85428:28 284.86145:28 284.90671:28 284.93292:59 284.94247:28 284.96628:60 285.00919:28 285.02588:28 285.0354:28 285.04016:28 285.04495:173 285.04733:91 285.04971:36 285.05209:205 285.05447:347 285.05685:379 285.05923:858 285.06161:854 285.064:1474 285.06641:2736 285.06879:7823 …	100.26562:1 100.38865:1 100.82337:1 100.82479:1 101.00916:1 101.03328:4 101.0347:1 101.03754:4 101.03896:7 101.04037:3 101.04179:1 101.04321:3 101.16387:1 101.1795:1 101.19938:1 101.21216:1 101.23772:1 101.71984:1 101.93495:1 101.95063:1 102.03047:1 102.03903:1 102.04046:3 102.04189:6 102.04331:29 102.04474:45 102.04617:61 102.04759:85 102.04901:60 102.05044:39 102.05186:31 102.05329:15 102.05472…
4-(Hydroxymethyl)-1-isopropyl-3-cyclohexen-1-yl beta-D-glucopyranoside	7.91552	33395.7	88.3	309.186	672.96686:4 672.98883:4 673.00348:4 673.00714:4 673.01447:4 673.13171:4 673.16101:8 673.17566:4 673.17932:4 673.18298:8 673.18665:4 673.19031:4 673.20129:4 673.20862:8 673.21594:4 673.2196:8 673.22327:4 673.22693:4 673.23059:4 673.23425:20 673.23792:4 673.24158:16 673.2489:8 673.26721:4 673.27087:16 673.27454:8 673.28186:12 673.28552:8 673.29651:4 673.30017:20 673.30383:4 673.3075:8 673.31116:4 6…	103.04536:2 108.05473:2 108.08115:2 108.11344:2 109.10508:2 110.02868:2 110.07014:2 111.0454:2 111.04838:2 111.07814:2 112.07578:2 112.08176:2 113.07487:2 117.04228:2 117.06824:2 118.56998:2 119.08244:2 119.08707:2 120.37386:2 121.02683:2 121.03149:2 121.06877:2 121.07654:2 124.04762:2 124.08221:2 124.32136:2 124.63165:2 124.67264:2 125.2297:2 125.37035:2 127.04357:2 128.0688:2 129.07089:2 131.05…
4-[(E)-3-[(2R,3R,4S,5S,6R)-3-[(2S,3R,4R)-3,4-dihydroxy-4-(hydroxymethyl)oxolan-2-yl]oxy-4,5-dihydroxy-6-(hydroxymethyl)oxan-2-yl]oxybut-1-enyl]-3,5,5-trimethylcyclohex-2-en-1-one	4.39233	53231.3	88.3	251.046	178.56613:12 178.86627:12 178.88893:12 178.89082:12 178.95882:12 179.03061:12 179.0325:58 179.03438:58 179.03627:197 179.03816:626 179.04005:881 179.04195:904 179.04384:869 179.04572:684 179.04761:452 179.0495:220 179.05139:58 179.05328:35 179.05516:12 179.05894:23 179.0665:12 179.07596:12 179.09485:12 179.22903:12 179.41246:12 179.45975:12 179.49379:12 179.59596:12 179.63002:12 180.02766:12 180.…	100.56948:3 100.93516:3 101.55605:3 105.03615:3 105.03904:3 105.04049:10 105.04193:3 105.04338:3 105.7058:3 105.73775:3 106.03852:3 106.03998:7 106.04144:3 106.04288:10 106.04434:7 106.04579:10 106.04725:10 106.04871:7 106.05016:17 106.05161:3 106.05306:7 106.05452:3 106.06325:3 106.71136:3 106.72449:3 106.73763:3 106.74054:3 107.01791:3 107.02959:3 107.04566:7 107.04713:10 107.04858:7 107.05005:…
4-Caffeoylquinic acid	2.18133	42309.2	88	673.851	478.755:4 478.76428:4 479.03925:4 479.06705:4 479.0856:4 479.09485:4 479.09796:4 479.10721:12 479.11032:8 479.1134:20 479.11649:16 479.1196:20 479.12268:8 479.12576:20 479.12885:8 479.13196:46 479.13504:8 479.1412:22 479.14432:57 479.1474:66 479.15048:65 479.15356:52 479.15668:151 479.15976:272 479.16284:423 479.16592:908 479.16904:1372 479.17212:1327 479.1752:1031 479.17828:575 479.1814:274 479.…	101.5037:3 104.10599:3 104.99231:3 105.07043:3 105.49632:3 107.05065:3 108.04475:3 108.08438:3 109.03166:7 110.04082:3 111.04571:3 112.03424:3 112.04171:3 112.0731:3 112.44704:3 114.06666:3 114.6358:3 115.07306:3 117.0701:3 117.07774:3 117.28405:3 120.38969:3 121.0629:3 122.06064:3 122.17453:3 123.12199:3 124.90482:3 125.02792:3 125.06107:3 125.06264:3 125.25217:3 125.72504:3 125.78519:3 125.9990…
4-Hydroxycinnamic acid	4.82935	79783.3	87.3	1570.1	479.74368:4 479.75607:4 479.93542:4 479.96634:4 480.00037:4 480.04059:4 480.04367:4 480.04678:4 480.05606:8 480.05914:4 480.06223:4 480.06842:4 480.0777:8 480.08698:8 480.09009:4 480.09317:8 480.09625:12 480.09937:25 480.10245:8 480.10553:12 480.10864:8 480.11172:9 480.11481:22 480.11792:52 480.121:65 480.12411:56 480.1272:124 480.13028:176 480.13339:357 480.13647:762 480.13956:1681 480.14267:273…	104.26305:5 105.06609:5 108.04622:5 108.05209:5 109.05082:5 109.06998:5 109.08326:5 110.72756:5 111.08736:5 112.01182:5 112.0163:5 113.02415:5 113.09169:5 113.66593:5 115.03822:5 115.03974:5 116.36697:5 120.08471:5 121.02872:5 123.04524:5 123.11885:5 126.0339:5 127.03278:5 127.03755:5 127.03915:5 127.04073:5 127.04233:5 127.04391:5 127.62539:5 128.0388:5 129.02954:5 129.03114:15 129.03275:5 129.0…
5,7-dihydroxy-2-(4-hydroxyphenyl)-4H-chromen-4-one	5.73763	13389	87.3	298.05	638.77594:4 638.78668:4 638.79022:4 638.80811:4 639.05072:4 639.05432:33 639.05786:16 639.06146:8 639.065:20 639.0686:33 639.07214:38 639.07574:108 639.07928:198 639.08282:298 639.08643:404 639.08997:595 639.09357:477 639.09711:318 639.10071:178 639.10425:95 639.10785:54 639.11139:8 639.11499:21 639.11853:8 639.12567:4 639.12927:4 639.13281:4 639.13641:4 639.14355:8 639.14709:4 639.15778:4 639.16…	100.04676:3 101.06179:3 103.05563:3 105.80391:3 106.07273:3 109.03162:5 110.07188:3 112.04465:3 112.07305:3 112.07753:3 112.08949:3 112.09696:3 113.0151:3 116.03212:3 116.07623:3 117.0563:3 120.06456:3 121.02868:3 121.63827:3 122.06839:3 122.67746:3 124.07779:3 125.01997:3 125.06101:3 125.06417:3 125.07523:3 125.08943:3 125.88333:3 127.03751:3 127.36392:3 127.40057:3 128.07231:3 129.05516:3 130.0…
5-hydroxy-2-(4-hydroxyphenyl)-3-[(2S,3R,4S,5S,6R)-3,4,5-trihydroxy-6-(hydroxymethyl)oxan-2-yl]oxy-7-[(2S,3R,4R,5R,6S)-3,4,5-trihydroxy-6-methyloxan-2-yl]oxychromen-4-one	6.14728	167894	87.3	2787.6	616.71588:21 616.98938:21 617.04901:45 617.08759:21 617.0946:21 617.09808:21 617.10162:42 617.10858:23 617.11212:162 617.1156:211 617.11914:283 617.12262:412 617.12616:766 617.12964:1791 617.13318:3087 617.13666:5221 617.1402:8339 617.14368:9471 617.14722:7954 617.1507:4619 617.15417:2142 617.15771:1411 617.16119:844 617.16473:352 617.16821:69 617.17175:162 617.17523:21 617.17877:43 617.18225:23 …	100.04143:3 100.4089:3 100.7402:3 101.12031:3 102.14504:3 102.18928:3 102.76236:3 103.04162:3 104.03857:3 105.0736:3 105.07505:3 105.07794:3 106.06577:3 106.07304:3 107.09036:3 108.00394:3 108.19182:3 109.0334:3 109.03487:5 110.95376:3 111.043:3 111.04746:3 112.08681:3 112.7814:3 113.07245:3 113.07845:3 115.03547:3 115.08998:5 116.04612:3 116.07198:3 117.0612:3 117.06731:3 117.19871:3 118.07302:3…
6,7-dimethyl-4-(((4-oxo-3-phenyl-4H-chromen-7-yl)oxy)methyl)-2H-chromen-2-one	2.01467	160101	87.1	2218.01	454.86249:4 454.8685:4 454.88657:4 454.90463:13 454.91669:4 454.91971:4 454.92572:8 454.94681:4 454.96487:4 455.01004:4 455.01605:8 455.02206:4 455.02509:4 455.03714:4 455.04013:4 455.04617:4 455.05219:4 455.05521:13 455.05823:4 455.06424:8 455.06726:10 455.07327:8 455.07629:8 455.07928:9 455.08231:5 455.08533:35 455.08832:64 455.09134:116 455.09436:128 455.09735:248 455.10037:360 455.10339:855 4…	103.05561:10 103.05991:10 104.1088:10 104.99803:10 105.07327:10 106.03782:10 107.04328:10 107.05059:10 107.05789:10 107.06081:10 109.0257:10 109.02865:10 109.04044:10 109.06403:10 109.98449:10 111.03077:10 112.07005:10 112.07453:10 112.40807:10 115.05634:10 116.47812:10 116.83187:10 118.88407:10 118.9672:10 119.04113:10 119.04575:31 119.04729:41 119.04883:41 119.05037:31 119.05191:20 119.05345:51…
7-(4-hydroxyphenyl)-2,2,10,10-tetramethyl-11,12-dihydro-2H-dipyrano[2,3-f:2',3'-h]chromen-8(10H)-one	2.98173	1.13874e+06	86.8	5659.21	352.68671:11 352.69467:11 352.73709:11 352.84052:11 352.91745:11 352.93335:11 352.94131:11 352.95193:32 352.95459:11 352.95724:11 352.96783:11 352.97049:11 352.97314:11 353.00497:21 353.00763:11 353.01028:32 353.01294:11 353.01559:32 353.01825:106 353.0209:85 353.02356:106 353.02621:116 353.02887:116 353.03152:138 353.03418:119 353.03683:139 353.03949:102 353.04211:23 353.05539:11 353.05804:21 35…	100.07226:5 100.18954:5 100.43845:5 101.03226:5 101.03368:10 101.0351:5 101.56522:5 103.05632:5 103.06062:5 103.06349:5 103.67651:5 103.93115:5 104.03339:5 104.05499:5 104.06507:5 105.04256:5 105.07439:5 105.07584:10 105.07729:5 105.58886:5 105.80372:5 106.03478:5 106.03769:5 106.04642:15 106.04787:10 106.05077:10 106.05223:20 106.05369:5 106.05804:5 106.0595:5 106.06096:5 107.0492:15 107.05212:5…
9,10-dihydroxy-8,8-dimethyl-9,10-dihydropyrano[2,3-f]chromen-2-one	6.22828	67859.8	86.5	1640.09	646.9942:14 647.01575:14 647.06958:14 647.07678:29 647.10193:14 647.10547:30 647.11267:29 647.11627:225 647.12347:89 647.12708:59 647.13062:167 647.13422:263 647.13782:453 647.14142:754 647.14502:1248 647.14862:2322 647.15216:3254 647.15576:2671 647.15936:1859 647.16296:1238 647.16656:688 647.17017:306 647.17371:213 647.17731:46 647.18091:61 647.18451:30 647.18811:60 647.19885:16 647.20605:14 647…	100.07644:3 101.12286:3 102.05488:3 107.04916:3 108.04472:3 109.02426:3 109.02721:3 109.02868:3 109.03163:3 109.05227:3 109.10683:3 110.04227:3 111.02187:3 111.02634:3 113.07815:3 114.05305:3 114.10281:3 114.11035:3 114.90498:3 117.22285:3 118.0267:3 118.22463:3 119.0396:3 119.08427:3 119.08889:3 120.07848:7 120.98985:3 121.02867:3 121.70678:3 122.10894:3 123.08278:3 123.11724:3 123.29902:3 124.0…
ADENINE	5.8198	241143	85.4	5788.16	632.65356:13 632.83466:13 632.97314:13 633.05841:13 633.06903:13 633.07263:13 633.07971:13 633.08679:26 633.09393:41 633.09747:53 633.10455:60 633.10815:95 633.11169:297 633.11523:232 633.11877:424 633.12231:1025 633.12592:1934 633.12946:4988 633.133:7524 633.13654:9635 633.14008:9646 633.14368:7213 633.14722:4026 633.15076:2010 633.1543:1023 633.15784:390 633.16144:235 633.16498:139 633.16852:10…	100.05669:3 100.98948:3 101.06184:3 101.07745:3 101.71432:3 104.44333:3 105.26878:3 105.54997:3 107.00683:3 108.04768:3 108.11373:3 108.26498:3 108.75616:3 109.02428:3 109.0287:3 109.03017:3 109.03165:7 109.0346:3 110.0571:3 110.07191:3 110.4529:3 110.69488:3 111.0442:3 111.04867:3 111.33747:3 111.5834:3 111.83855:3 112.00584:3 112.0402:3 112.04768:3 112.07756:3 112.11044:3 112.12988:3 112.36021:…
Amygdalin	10.3633	8521.22	85.3	88.4778	371.03555:4 371.05731:4 371.07635:4 371.0845:4 371.10898:4 371.12802:4 371.13074:4 371.14978:16 371.1525:4 371.15521:12 371.15793:41 371.16064:25 371.16339:16 371.16611:28 371.16882:12 371.17154:65 371.17426:131 371.17697:310 371.17969:423 371.1824:363 371.18515:319 371.18787:155 371.19058:53 371.1933:45 371.19601:45 371.19873:12 371.20145:12 371.20691:12 371.20963:4 371.21234:8 371.21506:16 371.…	100.08327:1 102.09173:1 103.98476:1 104.0654:1 105.06728:1 105.06873:1 105.07162:1 105.07307:1 105.07597:1 105.10056:1 106.08414:1 106.34895:1 106.75115:1 107.04892:1 107.05184:1 107.0533:1 107.06791:1 107.08398:1 107.0869:1 107.08982:2 107.09129:1 108.06356:1 108.07677:1 108.08851:1 109.06234:1 109.06382:1 109.06972:1 109.07266:1 109.08003:1 109.08888:1 109.09625:1 109.09921:2 109.10068:2 109.10…
asiatic acid	2.13312	253882	85.3	2525.02	152.54787:38 152.54961:18 152.90733:18 152.96846:18 152.98242:18 152.9964:18 152.99989:18 153.00339:18 153.00513:38 153.01387:40 153.01561:99 153.01736:20 153.0191:361 153.02086:980 153.0226:2687 153.02435:5117 153.02609:7203 153.02785:6345 153.02959:3935 153.03133:1615 153.03308:774 153.03482:244 153.03658:100 153.03831:81 153.04007:42 153.04181:20 153.0453:41 153.05055:18 153.05229:18 153.05754…	100.08479:3 100.43259:3 103.12064:3 103.24256:3 105.04091:3 106.88106:3 107.01248:3 107.01394:7 107.0154:7 107.01686:14 107.01833:7 107.01978:10 107.02125:3 107.02271:3 107.02416:3 107.02563:3 107.02855:3 107.38821:3 107.66496:3 107.67228:3 107.67374:10 107.67521:14 107.67667:20 107.67814:31 107.6796:24 107.68107:24 107.68253:17 107.684:20 107.68546:37 107.68694:17 107.6884:20 107.68987:7 107.692…
Asperulosidic acid	5.73763	26806.3	85	377.144	416.70862:4 416.71439:4 416.92767:4 416.93344:4 416.93921:4 416.94785:4 416.95361:4 416.95938:4 417.0228:4 417.04587:4 417.04877:4 417.0574:4 417.0603:8 417.06607:4 417.08334:4 417.08624:8 417.08911:8 417.09201:4 417.09488:4 417.10065:8 417.10355:4 417.10931:4 417.11218:8 417.11508:16 417.11795:4 417.12085:8 417.12372:12 417.12662:4 417.12949:16 417.13239:20 417.13525:4 417.13812:16 417.14102:8 4…	100.03834:3 100.08212:3 101.05901:3 102.05633:3 102.07201:3 103.03275:3 103.05281:3 103.05424:3 103.05568:3 104.0599:3 104.06998:3 105.00967:3 105.03136:3 105.07333:3 106.06259:3 107.06233:3 107.07694:3 108.04034:3 108.04621:3 108.09024:3 108.96385:3 110.04377:3 110.07191:3 110.09858:3 111.04272:3 111.05016:3 111.09033:3 112.04768:3 112.07159:3 112.07308:3 112.08803:3 114.03497:3 115.05335:3 115.…
Baicalin	6.3096	204066	84.8	1882.9	486.80682:8 486.81616:17 486.8255:8 486.97504:8 486.9906:8 487.06226:8 487.07785:8 487.09341:8 487.1059:8 487.10901:17 487.11523:8 487.12146:25 487.12457:8 487.13391:8 487.13705:8 487.14017:8 487.14328:8 487.14639:8 487.15262:17 487.15573:8 487.15884:17 487.16507:8 487.16821:25 487.17133:69 487.17444:25 487.17755:35 487.18378:105 487.18689:136 487.19:154 487.19312:279 487.19626:317 487.19937:647 …	100.49352:5 101.07035:5 102.10339:5 104.1031:5 104.10454:5 104.11606:5 105.03136:5 105.06609:5 107.05064:5 107.05356:5 107.07255:5 107.08716:15 107.12661:5 109.06555:5 109.0685:5 110.07784:5 111.04569:5 111.08735:5 112.08055:5 113.08117:5 113.09918:5 115.07304:5 115.75402:5 117.05327:5 118.09114:5 118.63947:5 119.0504:10 119.08737:5 121.06287:5 121.06908:5 121.1017:5 122.10116:5 122.10896:5 122.7…
Benzenepropanamide, N-[2-(acetyloxy)-1-(phenylmethyl)ethyl]-alpha-(benzoylamino)-	6.47293	52976.1	84.7	799.88	544.79871:4 544.82178:4 544.83496:4 544.84155:4 544.84485:4 544.86462:4 545.02283:4 545.03601:4 545.05249:4 545.1217:4 545.125:8 545.1283:4 545.13818:12 545.14148:4 545.14478:24 545.14807:4 545.15137:29 545.15466:28 545.15796:41 545.16125:17 545.16455:53 545.16785:40 545.17114:62 545.17444:85 545.17773:120 545.18103:240 545.18433:394 545.18762:719 545.19092:1305 545.19421:1537 545.19751:1396 545.…	101.02628:10 102.05624:10 108.04613:10 108.06081:10 110.0748:10 110.11183:10 111.00397:10 111.01289:10 112.08495:10 112.08794:10 112.30627:10 113.02555:10 113.06758:10 113.07959:10 115.07296:10 115.08053:10 117.03639:10 119.0534:10 120.0908:10 121.09852:10 122.03557:10 126.05914:10 126.94199:10 127.04381:10 127.07245:10 128.03868:10 129.0182:10 131.08702:10 134.08456:10 136.03862:10 136.0732:10 1…
Benzyl 6-O-(6-deoxy-alpha-L-mannopyranosyl)-beta-D-glucopyranoside	5.2423	22110.9	84.6	196.59	404.76639:6 404.95956:6 404.99365:6 405.00217:6 405.00787:6 405.05899:13 405.06183:6 405.0647:6 405.07037:6 405.07605:19 405.07889:6 405.08173:6 405.08456:6 405.09027:13 405.09595:6 405.09879:6 405.10162:6 405.1073:6 405.11298:6 405.12436:6 405.13004:13 405.13287:6 405.13571:19 405.13855:13 405.14142:19 405.14426:45 405.14993:32 405.15277:26 405.15561:58 405.15845:39 405.16129:109 405.16412:257 4…	107.05063:10 108.04473:10 108.07848:10 112.08801:10 113.07365:10 117.05021:10 120.05529:10 120.64692:10 121.07063:10 121.10325:10 123.0452:10 125.05628:10 125.09102:10 126.05288:10 127.03911:10 128.04355:10 128.11705:10 130.03372:10 130.08685:10 130.47359:10 133.0388:10 135.04431:10 135.11815:10 136.0601:10 136.06175:20 136.0634:20 136.06505:10 136.0667:10 137.05821:10 137.05986:10 137.06151:10 1…
beta-D-Glucopyranoside, (1R,2S,4R,5R)-5-hydroxy-1,7,7-trimethylbicyclo[2.2.1]hept-2-yl 6-O-[(2R,3R,4R)-tetrahydro-3,4-dihydroxy-4-(hydroxymethyl)-2-furanyl]-	5.9013	14957.3	84.4	315.239	735.19287:9 735.2005:9 735.20435:18 735.21582:27 735.21967:18 735.22729:44 735.23114:98 735.23499:44 735.23877:169 735.24261:88 735.24646:213 735.25031:291 735.25409:507 735.25793:478 735.26178:408 735.26556:160 735.26941:178 735.27325:72 735.2771:27 735.28088:27 735.28473:18 735.32684:18 735.33069:9 735.33447:9 735.34601:9 735.63696:9 736.19611:9 736.21527:18 736.21912:9 736.22675:9 736.23059:9 …	107.04471:10 111.04709:10 111.05899:10 112.12231:10 114.10123:10 119.09344:10 123.0326:10 136.07977:10 137.81282:10 140.03925:10 147.04288:10 147.04459:10 151.08821:10 155.09698:10 157.08125:10 158.01866:10 158.81471:10 163.0394:10 167.10231:10 169.09927:10 174.07932:10 175.02684:10 175.03056:20 175.03244:71 175.0343:82 175.03618:102 175.03804:82 175.0399:71 175.04178:92 175.04364:41 175.04552:31…
Bruceine A	4.6262	308661	84.2	3609.38	424.7471:5 424.76456:5 424.79657:5 424.81696:10 424.87805:5 424.88388:5 424.88968:5 424.91296:11 425.01193:5 425.04102:11 425.0643:5 425.07303:5 425.08759:10 425.09341:15 425.09631:11 425.09924:10 425.10214:5 425.10507:13 425.10797:7 425.11087:14 425.1138:62 425.1167:78 425.1196:153 425.12253:304 425.12543:397 425.12836:745 425.13126:1639 425.13416:4437 425.13708:9420 425.13998:11216 425.14288:86…	101.12427:3 103.05135:3 103.08289:3 106.0742:3 108.90489:3 110.05856:3 111.00551:3 112.01777:3 112.0626:3 112.08651:3 112.08801:3 112.47845:3 112.48444:3 112.89807:3 115.04122:3 117.07159:3 117.85805:3 118.91179:3 120.12025:3 122.02628:3 122.68215:3 122.90586:3 123.05303:3 123.07809:3 123.09689:3 125.01997:3 125.04049:3 125.2458:3 127.0391:3 127.04706:3 127.35595:3 127.44199:3 128.06911:3 129.023…
C18H29NO3	6.3096	25285.4	84.2	386.602	470.86081:17 470.90063:8 470.90369:8 471.03543:17 471.04156:8 471.05383:8 471.05688:8 471.05994:17 471.06302:9 471.06607:26 471.06915:67 471.0722:127 471.07526:177 471.07834:361 471.08139:655 471.08447:1065 471.08752:896 471.09058:794 471.09366:438 471.09671:235 471.09979:93 471.10284:59 471.1059:33 471.10898:33 471.11203:25 471.11511:17 471.11816:8 471.12125:8 471.1243:9 471.13657:8 471.14267:17…	101.39988:3 102.05915:3 103.04132:3 103.05709:3 104.33801:3 105.06896:3 105.08633:3 105.11094:3 107.01118:3 107.0477:3 107.04916:3 107.05354:3 107.0813:3 107.08569:3 108.0506:3 109.02573:3 109.03015:3 109.0331:3 109.03605:3 110.03487:3 110.07041:3 110.10596:3 111.00551:3 111.04865:3 111.10221:3 111.10519:3 112.08202:3 112.08352:3 112.29885:3 114.06361:3 114.08924:3 114.09225:3 115.05485:3 116.067…
Caffeic acid	7.58537	13603.2	84.1	97.8244	307.86063:4 308.05139:8 308.05637:12 308.05884:4 308.06131:8 308.06625:4 308.06876:8 308.07123:8 308.07617:8 308.07864:4 308.08362:20 308.08609:4 308.08856:4 308.09103:4 308.09351:8 308.09601:4 308.09848:28 308.10095:12 308.10342:4 308.11334:4 308.12079:4 308.12573:4 308.13068:4 308.14059:4 308.1431:4 308.14804:4 308.18768:4 308.19266:4 308.19513:25 308.1976:25 308.20007:13 308.20258:21 308.20505…	100.17804:2 101.55904:2 102.06759:2 103.05553:2 103.06126:2 103.50604:2 104.05255:2 104.05687:4 104.13033:2 105.00373:2 105.02977:2 105.04135:2 105.04858:2 105.05437:2 105.06595:2 105.06739:4 105.07029:2 105.07173:2 105.07318:4 105.07463:6 105.07897:2 105.13252:2 105.73121:2 106.05953:2 106.06535:2 106.0668:6 106.06826:6 106.06971:4 106.07117:4 106.07262:4 106.07698:4 106.07844:2 106.07989:4 106.…
CAPERATIC ACID	1.76997	1.20641e+06	84.1	7968.83	168.52448:23 168.53548:23 168.65465:47 168.66197:47 168.68399:46 168.68948:23 168.87292:23 168.89128:23 168.89862:23 168.939:23 168.94267:23 168.95184:46 168.96837:67 168.97203:23 168.97386:23 168.98122:61 168.98671:23 168.98856:23 168.99222:46 168.9959:65 169.0014:36 169.00507:36 169.00691:120 169.00874:293 169.01057:481 169.01242:878 169.01425:1601 169.01608:6438 169.01793:20914 169.01976:41630…	100.04664:10 100.16955:10 101.13287:10 101.57925:10 102.3035:10 103.12207:10 105.72945:10 106.0084:10 106.01276:21 106.01567:21 106.09129:10 106.67239:10 106.67532:21 106.67823:21 107.01102:44 107.01247:88 107.01394:153 107.0154:349 107.01685:491 107.01832:621 107.01978:543 107.02124:554 107.0227:401 107.02416:196 107.02562:163 107.02708:43 107.02854:32 107.03001:43 107.03146:22 107.03293:11 107.…
Catechol	5.60327	33436.1	84.1	302.989	162.65771:28 162.67572:28 162.87209:28 163.02168:28 163.0325:28 163.03612:28 163.03792:85 163.03972:85 163.04152:310 163.04332:507 163.04512:1099 163.04692:902 163.04874:987 163.05054:987 163.05234:507 163.05414:169 163.05594:141 163.05774:56 163.05956:28 163.06136:56 163.07758:28 163.2814:28 163.33914:28 163.34276:28 163.35539:28 163.37163:28 163.37885:28 163.39148:28 163.45467:28 163.45647:28 1…	100.3012:10 100.80528:10 101.04359:10 101.04928:10 103.02046:10 103.06059:10 104.02328:10 104.02472:10 104.02615:10 104.0276:10 104.02904:10 104.03048:41 104.03191:31 104.03336:20 104.0348:82 104.03624:20 104.03768:10 104.03912:10 104.04056:10 104.06648:10 104.76051:21 105.89957:10 106.48598:10 108.01999:21 116.03248:21 117.0309:62 117.03242:11 117.03395:74 117.03548:168 117.03701:168 117.03854:2…
Citropen	9.79425	157661	84	2850.28	466.69427:8 466.72479:4 466.75833:4 466.81323:4 466.82849:4 466.83765:4 466.85898:4 466.90475:4 466.93219:14 467.03592:15 467.04813:4 467.06339:8 467.09085:4 467.10611:4 467.11221:4 467.11526:4 467.11832:4 467.12137:4 467.13052:13 467.13968:9 467.14273:8 467.14578:12 467.14883:4 467.15189:4 467.16104:39 467.16406:100 467.16711:137 467.17017:206 467.17322:424 467.17627:636 467.17932:1280 467.18237…	100.06355:1 101.03609:1 101.04176:1 101.10706:1 101.75684:1 102.14456:1 102.15883:1 102.24874:1 102.8492:1 103.0483:1 103.0526:4 103.05403:5 103.05547:4 103.0569:8 103.05833:3 103.0612:2 103.0655:1 103.06693:1 103.44709:1 103.59936:1 103.62234:1 103.85816:1 104.01505:1 104.04529:4 104.04672:2 104.04816:2 104.04961:6 104.05105:6 104.05248:7 104.05392:8 104.05537:4 104.05681:1 104.07121:1 104.2441:…
corilagin	7.93047	20508.5	84	232.646	314.69995:45 314.96805:45 315.04321:45 315.04822:45 315.05075:90 315.05325:406 315.05576:316 315.05826:677 315.06076:496 315.06326:677 315.06577:587 315.06827:677 315.0708:226 315.0733:316 315.07581:45 315.07831:135 315.08331:45 315.08835:45 315.09335:45 315.09586:45 315.10086:45 315.10336:45 315.1109:45 315.1134:45 315.13345:45 315.13596:45 315.13846:45 315.146:45 315.151:45 315.19864:135 315.22…	102.66437:1 102.95502:1 102.96075:1 103.0066:1 103.0582:2 103.06107:1 104.56596:1 104.95908:1 105.04301:2 106.03378:1 106.04832:1 106.65119:1 106.6862:1 107.00877:1 107.01169:2 107.01315:2 107.01461:7 107.01607:12 107.01753:14 107.01899:13 107.02045:14 107.02191:5 107.02337:12 107.02483:5 107.02629:3 107.02921:1 107.09058:1 107.1315:1 108.01608:1 108.01902:2 108.02049:3 108.02196:7 108.02342:8 10…
Darutoside	6.53322	50844.8	83.9	451.73	718.71338:5 718.7323:5 718.75122:5 718.77014:10 718.77771:5 718.78906:5 718.79663:5 718.80042:5 718.8042:5 718.81177:5 718.82312:5 718.8269:5 718.83075:10 718.8421:5 718.84589:5 718.84967:5 718.86481:5 718.86859:5 718.87616:10 718.88373:5 718.88751:5 718.8913:5 718.90265:10 718.91022:5 718.914:5 718.92157:5 718.92535:5 718.92914:16 718.94049:5 718.94427:10 718.94806:5 718.95563:10 718.95941:5 718…	100.58166:5 100.87785:5 100.98425:5 100.99418:5 100.99702:5 100.99844:5 101.24976:5 101.34925:5 101.59675:5 102.59834:5 103.26019:5 104.02496:5 104.02784:10 104.02928:5 104.03072:26 104.0336:31 104.03504:10 104.03648:5 104.03793:5 104.04369:5 104.12148:5 104.90244:5 105.01817:5 105.02975:5 105.03553:15 105.03698:15 105.03843:46 105.03987:5 105.04132:10 105.04277:20 105.04422:26 105.04566:5 105.04…
Epimagnolin B	5.61298	42161.8	83.8	370.904	438.74155:5 438.75635:5 438.97519:5 438.98407:5 439.0314:5 439.04617:5 439.04913:5 439.06985:5 439.07281:5 439.07578:16 439.07874:5 439.08167:5 439.08463:5 439.09351:16 439.09647:16 439.09943:16 439.10239:11 439.10535:27 439.10831:5 439.11127:22 439.11423:38 439.11719:5 439.12015:5 439.12311:38 439.12607:17 439.129:47 439.13196:64 439.13492:86 439.13788:81 439.14084:166 439.1438:242 439.14676:468…	100.08062:5 101.04047:5 101.82106:5 103.03123:5 104.11024:5 105.07615:5 107.05058:5 108.06816:5 109.03011:5 109.036:5 110.02149:5 110.03778:5 110.09555:5 110.09851:5 110.09999:5 111.07092:5 112.06106:5 112.07003:5 112.08646:5 112.11188:5 114.05301:5 115.0639:5 116.05795:5 118.04507:5 118.06348:5 118.06808:5 119.08578:5 120.04751:5 121.49191:5 122.05743:5 123.07805:5 123.3084:5 123.65353:5 124.884…
Ethylbeta-carboline	6.55493	251921	83.8	2406.69	354.86728:11 354.87793:22 354.97366:11 354.98962:11 355.05878:11 355.06146:11 355.06412:21 355.06943:11 355.07208:11 355.07742:32 355.08008:21 355.08273:21 355.08539:21 355.08804:21 355.0907:11 355.09338:21 355.09604:21 355.10135:21 355.104:21 355.10666:11 355.10934:11 355.112:21 355.11465:21 355.11731:11 355.11996:22 355.12531:11 355.12796:33 355.13593:21 355.13861:32 355.14127:112 355.14392:59 …	100.02122:1 100.15117:1 100.1554:2 100.16106:1 100.16388:1 100.45798:1 100.76669:1 100.93114:1 100.97086:1 101.03471:1 101.03897:1 101.04607:2 101.07019:2 101.0787:1 101.10426:1 101.15395:1 101.17667:1 101.56613:1 101.67429:1 102.03762:1 102.03905:1 102.04617:1 102.26878:1 102.64746:1 103.04118:1 103.04834:1 103.05121:2 103.05264:2 103.05408:2 103.05551:1 103.05837:3 103.06268:1 103.06411:1 103.1…
Gallic acid	6.96707	465852	83.8	3491.06	196.61549:4 196.63528:4 196.64914:4 196.67885:4 196.9165:4 196.97197:4 197.01358:4 197.02151:4 197.02547:4 197.02745:4 197.03142:8 197.03934:4 197.04132:12 197.0433:12 197.04529:12 197.04727:12 197.04926:8 197.05124:16 197.05322:12 197.05519:25 197.05717:52 197.05916:29 197.06114:40 197.06313:8 197.06511:33 197.07104:4 197.07303:4 197.077:8 197.07898:8 197.08096:15 197.08493:10 197.08691:34 197.0…	100.01844:5 100.72138:5 101.03049:5 101.03191:15 101.03475:20 101.03617:31 101.03759:56 101.03901:97 101.04043:87 101.04185:122 101.04327:46 101.04469:36 101.04752:5 101.05746:10 101.06597:5 101.1554:5 101.56475:5 101.72701:5 101.87087:5 101.9906:5 102.03195:10 102.03338:5 102.03623:5 102.04051:10 102.04194:15 102.04337:31 102.04478:31 102.04621:92 102.04764:66 102.04906:61 102.05049:46 102.05192…
Gardenoside	2.53727	571502	83.7	3843.05	352.77945:5 352.90674:5 352.92532:5 352.9386:5 352.95981:5 352.96777:5 352.97308:5 352.99164:5 352.99429:5 352.9996:15 353.00226:15 353.00491:20 353.00757:15 353.01022:20 353.01288:5 353.01553:50 353.01816:60 353.02081:96 353.02347:166 353.02612:121 353.02878:171 353.03143:176 353.03409:121 353.03674:106 353.0394:91 353.04205:30 353.04471:12 353.04736:10 353.05533:5 353.05795:15 353.06061:20 353.…	100.04251:10 100.0524:10 101.02509:20 101.03076:10 103.0677:10 104.06066:10 104.06354:10 105.02365:10 105.03522:10 105.03812:10 105.03957:10 105.04102:20 105.0743:10 105.07575:10 105.962:10 106.04778:10 106.04922:10 106.60252:10 107.01259:10 107.01989:10 107.02281:10 107.05349:10 107.05788:10 107.0608:10 107.06372:10 107.80869:10 108.02286:10 108.02579:10 108.02726:20 108.68723:10 108.68871:10 10…
Hirsuteine	3.85715	23771	83.6	236.935	500.73254:4 500.76413:4 500.81784:4 500.96951:4 501.01059:8 501.07693:4 501.09592:4 501.10855:4 501.11801:4 501.12436:8 501.1275:25 501.13068:12 501.13382:28 501.13699:12 501.14014:49 501.14331:73 501.14645:117 501.14963:244 501.1528:377 501.15594:369 501.15912:289 501.16226:146 501.16544:110 501.16858:81 501.17175:20 501.17493:41 501.17807:24 501.18124:8 501.18439:4 501.18756:25 501.1907:16 501.…	100.08208:1 100.27567:1 101.08168:1 102.0563:1 102.19897:1 104.98939:1 104.99228:1 106.03349:1 107.04916:1 107.05209:1 107.05501:1 107.6606:1 108.05354:1 109.02869:1 109.03163:1 109.06996:1 109.79214:1 110.06005:1 110.07338:1 112.01479:1 112.02077:1 112.0641:1 112.08652:1 113.03013:1 114.02894:1 114.041:1 114.05909:1 115.06243:1 115.06394:1 118.02211:1 118.03592:1 119.0504:1 119.11665:1 119.75539…
Ingenol	7.79218	31510.9	83.1	65.1931	365.03159:4 365.05048:4 365.06934:4 365.07474:4 365.08282:8 365.09363:4 365.09631:4 365.09903:24 365.10172:24 365.10443:12 365.10712:12 365.11252:16 365.1152:4 365.12061:4 365.12329:8 365.12601:4 365.13141:4 365.13409:12 365.13678:29 365.1395:4 365.14218:4 365.14487:4 365.14758:4 365.15298:4 365.15567:29 365.15836:16 365.16107:12 365.16376:4 365.16647:9 365.16916:17 365.17184:69 365.17456:82 365.…	100.04818:3 105.03277:3 105.03711:7 105.06895:7 105.07039:3 105.07184:3 105.07763:3 105.07908:3 105.98987:3 106.71928:3 107.03892:3 107.04914:3 107.07835:3 107.08566:3 107.08858:3 107.09004:7 108.07993:3 109.06551:14 109.06699:3 109.06847:3 109.06994:3 109.09943:3 109.58955:3 111.04417:3 111.07838:3 111.08136:3 111.08285:3 111.08434:3 111.08731:3 113.45074:3 114.95187:3 115.05331:3 116.0686:3 117…
Isorhamnetin	2.13312	56636.1	83	682.304	108.59146:18 108.6003:18 109.00681:18 109.0245:36 109.02597:18 109.02744:37 109.02892:55 109.0304:313 109.03187:497 109.03334:1300 109.03481:1448 109.03629:1226 109.03777:797 109.03924:596 109.04071:295 109.04219:111 109.04366:74 109.04514:19 109.04809:18 109.05103:19 109.18378:18 109.21182:18 109.21625:18 109.23396:18 109.28118:18 109.29742:18 109.4185:36 109.48646:18 109.62686:18 109.69932:18 1…	107.01248:3 107.67374:3 107.6796:14 107.684:3 107.69133:7 107.69865:3 107.89804:3 107.95378:3 108.01835:31 108.01981:17 108.02129:59 108.02275:83 108.02422:135 108.02569:234 108.02715:234 108.02862:230 108.03009:141 108.03156:120 108.03303:79 108.03449:34 108.03596:31 108.03743:27 108.03889:27 108.0433:3 108.04623:3 108.06091:3 108.19453:4 108.22243:3 108.27973:3 108.45171:3 108.50907:3 108.62383…
Isorhamnetin 3-glucoside-7-rhamnoside	5.40698	55143.3	82.9	687.744	538.95813:4 538.98108:4 538.99091:4 538.9942:4 539.00403:4 539.01385:4 539.03027:4 539.03351:8 539.0434:8 539.04663:4 539.05322:4 539.07288:4 539.07617:4 539.086:4 539.09253:8 539.09583:4 539.10565:4 539.12201:4 539.1286:8 539.1319:4 539.13513:8 539.14172:17 539.14496:9 539.14825:20 539.15485:23 539.15808:53 539.16138:31 539.16467:66 539.16791:159 539.1712:192 539.1745:333 539.17773:842 539.18103…	101.07031:3 105.22674:3 107.0506:3 109.03014:3 109.03161:3 110.07187:3 111.03226:3 111.04268:3 111.94454:3 112.0835:3 113.88724:3 114.10882:3 115.03665:3 115.07451:3 118.06962:7 119.05498:3 120.07227:3 120.07846:7 121.03175:3 121.03642:3 122.42113:3 123.05457:3 124.04002:3 124.11865:3 125.0594:3 126.05284:3 127.05339:3 127.05817:3 129.44514:3 130.05301:3 131.04503:3 131.09837:3 131.98405:3 132.08…
Kaempferol	9.50693	31616.5	82.9	184.853	506.89456:4 506.94223:4 507.03442:4 507.05032:4 507.07574:8 507.08847:4 507.10437:4 507.14252:4 507.14569:4 507.16794:4 507.19022:4 507.19339:12 507.19656:8 507.20609:4 507.22198:4 507.22519:8 507.23471:12 507.23788:4 507.24109:4 507.24426:4 507.24744:8 507.25061:29 507.25378:24 507.25696:12 507.26016:25 507.26334:38 507.26651:55 507.26968:50 507.27286:50 507.27606:138 507.27924:142 507.28241:217…	104.70026:1 104.99516:1 105.07039:1 105.07618:1 107.0842:4 107.0915:2 107.96987:1 108.08873:1 108.0946:1 108.25171:1 109.06256:1 109.07141:1 109.07288:1 109.08468:1 109.09647:1 109.09943:1 109.10237:1 109.10385:1 109.11122:1 111.08135:1 111.08582:1 111.11409:1 112.59074:1 113.06311:1 113.71404:1 116.07164:1 117.06391:1 117.27022:1 117.56087:1 118.88866:1 119.01184:1 119.08424:1 119.08578:2 119.09…
Lobaric Acid	5.155	301674	82.8	5060.4	408.71609:4 408.73038:9 408.73892:4 408.84171:9 408.85025:4 408.86166:4 408.87024:4 408.87595:4 408.89023:4 408.92163:4 408.93018:4 408.94446:4 408.94733:4 408.96158:4 408.96445:4 408.98444:4 408.99301:4 408.99585:4 408.99872:4 409.01297:13 409.01584:4 409.02155:4 409.04153:4 409.0444:4 409.05011:4 409.05582:9 409.05865:13 409.07581:4 409.07864:4 409.08151:4 409.08435:27 409.08722:18 409.09009:4 …	100.84063:3 101.95231:3 103.06005:3 103.62694:3 104.56319:3 105.03433:3 105.05604:3 105.07051:3 105.07196:3 105.0734:3 105.07485:3 105.0763:3 106.0583:3 106.06557:3 106.81568:3 107.08871:3 108.01108:3 108.04483:3 109.05237:3 109.06564:3 110.03497:3 110.09422:3 111.17525:3 112.07765:3 113.01822:3 113.01972:3 113.02573:3 113.02722:3 113.06025:3 113.06325:7 114.02602:3 114.03055:3 114.09991:3 114.10…
Melezitose	5.8603	79073.5	82.8	235.482	228.77742:12 228.79236:12 229.00381:12 229.01236:12 229.01663:12 229.02304:12 229.03372:23 229.03586:23 229.03799:59 229.04013:106 229.04227:106 229.0444:317 229.04654:681 229.04868:775 229.05081:552 229.05295:258 229.05508:47 229.05722:70 229.05936:12 229.07219:12 229.07646:23 229.0786:12 229.08287:35 229.08714:12 229.09569:12 229.1021:12 229.11705:12 229.13629:12 229.1427:12 229.14911:23 229.15…	100.02554:10 102.05052:10 103.05415:10 103.05701:10 104.06124:20 105.03416:10 106.07413:10 107.04909:10 107.05347:10 110.77501:10 112.07:10 113.03605:10 115.04872:10 115.05175:31 115.05478:10 115.05629:20 115.05781:10 115.06387:10 115.24869:10 116.064:10 116.06551:10 116.06856:10 117.03333:10 117.03485:10 117.06693:10 118.07264:10 118.08645:10 119.07188:10 120.21768:10 121.0286:10 121.03171:10 12…
Methylgallate	3.57153	27359.1	82.8	111.613	182.84509:9 182.88136:9 182.93866:9 182.96349:9 182.99786:9 183.00932:9 183.02078:9 183.02271:27 183.02461:9 183.02652:9 183.02843:9 183.03033:36 183.03226:242 183.03416:269 183.03607:394 183.03798:376 183.03989:278 183.04181:287 183.04372:161 183.04562:108 183.04753:18 183.04944:9 183.05136:9 183.05327:18 183.07047:9 183.07619:9 183.08192:9 183.21187:9 183.71295:9 183.71487:9 183.73784:9 183.808…	103.93224:1 105.99809:1 106.00099:1 106.00245:1 106.0039:7 106.00536:3 106.00681:7 106.00826:10 106.00971:13 106.01117:15 106.01263:19 106.01408:12 106.01553:6 106.01698:1 106.01844:1 106.01989:3 106.02135:1 106.02425:1 106.02571:1 106.20171:1 107.01234:1 107.01817:3 107.02256:3 109.02731:1 109.03025:1 109.52918:1 110.00999:1 111.01196:3 111.04916:1 113.39764:1 114.99713:1 114.99865:1 118.55237:1…
Methylophiopogonanone A	1.80652	15857.4	82.4	145.681	111.57515:6 111.62138:6 111.68552:6 111.7288:6 111.75267:6 112.00055:6 112.00504:6 112.00802:13 112.00951:6 112.01101:6 112.01698:6 112.02147:6 112.02296:19 112.02445:13 112.02595:13 112.02894:6 112.03043:13 112.03193:13 112.03342:26 112.03491:26 112.03641:129 112.0379:302 112.0394:508 112.04089:334 112.04239:154 112.04388:90 112.04538:77 112.04687:19 112.04836:32 112.04986:51 112.05135:32 112.05…	100.32105:5 100.90873:5 103.38855:5 107.85712:5 111.04582:5 111.68496:5 111.95517:5 112.01941:5 112.0209:20 112.0224:5 112.02538:5 112.03286:5 112.03435:5 112.03584:71 112.03734:66 112.03883:163 112.04033:128 112.04182:189 112.04332:143 112.04481:71 112.0463:36 112.0478:31 112.04929:20 112.05079:15 112.05228:15 112.05378:26 112.05527:5 112.05676:26 112.05826:5 112.06125:5 112.06424:5 112.06723:5 …
Pedunculoside	9.56617	15631.2	82.2	198.319	511.08282:4 511.0892:4 511.09558:4 511.12112:4 511.1243:8 511.13068:4 511.13708:4 511.14664:8 511.1626:4 511.17538:4 511.17856:8 511.19135:8 511.2041:4 511.21048:8 511.21368:12 511.22006:4 511.22327:8 511.22644:8 511.2424:4 511.25198:28 511.25836:16 511.26157:8 511.26474:4 511.26794:20 511.27115:4 511.27432:8 511.27753:20 511.2807:4 511.28391:12 511.28711:12 511.29028:20 511.29349:28 511.29666:12…	101.05888:1 101.0603:2 101.06313:1 101.06597:1 101.57898:1 102.16462:1 103.05841:1 103.28642:1 104.14764:1 105.02979:1 105.06596:1 105.0703:1 105.07175:1 105.22086:1 105.39906:1 107.05636:1 107.08265:1 107.08411:1 107.08704:1 107.09142:1 107.09288:1 107.09434:1 107.09726:1 107.10165:1 107.96979:1 108.08277:1 108.90772:1 109.02709:1 109.03004:1 109.06837:1 109.06985:1 109.07427:1 109.09786:1 109.1…
Peltatoside	3.36743	20780.3	82	124.842	412.87314:4 412.90469:4 412.9678:4 413.01083:4 413.05103:4 413.08832:4 413.1084:4 413.11414:8 413.13708:4 413.13995:12 413.16006:4 413.17441:8 413.17728:8 413.18015:12 413.18301:12 413.18588:12 413.18875:12 413.19162:29 413.19449:20 413.19736:41 413.20023:57 413.20309:98 413.20596:170 413.20883:244 413.2117:317 413.21457:207 413.21744:179 413.22031:118 413.22318:69 413.22604:20 413.22891:12 413.2…	103.05124:3 105.06741:3 106.06391:3 110.07326:3 113.51081:3 113.6703:3 117.03176:3 118.00358:3 118.97018:3 121.02856:5 121.0674:3 127.04217:3 131.00455:3 131.00616:3 132.08293:5 134.0649:3 135.03598:3 135.04419:3 136.08139:3 139.03528:3 143.02708:3 143.04059:3 143.96736:3 145.03142:5 147.04626:3 149.05951:3 151.06215:3 151.14197:3 153.01527:3 156.069:3 162.09436:3 163.03577:3 164.97934:3 166.0527…
Protocatechuic aldehyde	6.35027	124507	82	495.179	524.8476:8 525.09015:8 525.09338:8 525.09662:8 525.10309:8 525.10956:8 525.11603:8 525.11926:8 525.12573:8 525.12897:8 525.13544:8 525.14191:8 525.14514:8 525.15167:17 525.15491:34 525.15814:8 525.16461:25 525.16785:8 525.17108:8 525.17432:8 525.17755:34 525.18079:17 525.18402:59 525.18726:34 525.19049:17 525.19373:17 525.19696:34 525.2002:60 525.20343:26 525.20667:62 525.2099:105 525.21313:78 52…	102.54044:5 105.03432:5 105.04444:5 105.0647:5 105.36446:5 107.0507:5 108.07122:5 108.0947:5 110.06012:5 110.06901:5 111.05766:5 112.07762:5 112.09406:5 114.10138:5 115.94098:5 116.0535:5 117.07013:5 118.35368:5 120.03989:5 120.05535:5 120.0569:5 120.0832:5 121.03497:5 121.07845:5 121.08933:5 121.09554:5 123.0531:5 123.09695:5 125.02477:5 127.03757:5 128.06439:5 130.86742:5 131.08392:5 131.08716:…
Quercetin	4.31233	65251.2	81.4	183.839	458.6145:19 458.62659:19 458.66589:39 458.66891:19 458.70218:19 458.72638:41 458.75662:19 458.87457:19 458.88971:19 458.89877:39 458.93204:19 459.01675:19 459.02884:19 459.03491:19 459.06213:37 459.07727:19 459.08029:37 459.08331:56 459.08633:37 459.08936:19 459.09238:38 459.0954:21 459.09845:167 459.10147:63 459.10449:450 459.10751:211 459.11053:660 459.11356:687 459.11658:1134 459.11963:2306 45…	100.71869:5 100.72436:5 101.0236:5 101.02502:10 101.02644:15 101.02785:10 101.02927:10 101.03069:26 101.03211:5 101.03353:5 101.03495:10 101.04063:10 101.04205:5 101.04346:10 101.04488:5 101.0463:15 101.04772:5 101.04914:5 101.05057:10 101.08038:5 101.31475:5 101.6348:5 102.04948:5 102.15221:5 102.23214:5 102.94438:5 103.05616:5 103.05903:5 103.06046:15 103.0619:20 103.06333:15 103.06477:20 103.0…
Quercitrin	8.9581	57965.3	80.7	530.306	425.03156:10 425.04901:5 425.06647:5 425.09558:5 425.10724:10 425.11014:10 425.11304:30 425.11597:5 425.11887:15 425.1218:5 425.12469:10 425.13052:20 425.13925:5 425.14215:10 425.14508:5 425.14798:29 425.15088:11 425.15381:21 425.15671:59 425.15964:69 425.16254:43 425.16544:102 425.16837:180 425.17126:361 425.17419:741 425.17709:1640 425.17999:2291 425.18292:2292 425.18582:1416 425.18872:768 425.…	100.07742:1 100.312:1 101.02732:1 101.0628:1 101.10822:1 101.2488:1 101.62418:1 101.99311:1 102.02448:1 102.25705:1 102.51276:1 103.05664:1 103.05951:1 103.06094:1 103.28034:1 103.33774:1 104.04503:1 104.04647:2 104.0479:1 104.04935:2 104.05079:2 104.05223:1 104.05367:1 104.05511:1 104.05655:1 104.05799:1 104.05943:1 104.06087:1 104.06375:1 104.10696:1 104.28565:1 105.03379:1 105.03523:1 105.0366…
Rosmarinic acid	3.47538	60317.3	80.6	645.075	174.74927:8 174.77167:8 175.04245:17 175.04805:8 175.05365:9 175.05739:17 175.05927:42 175.06113:109 175.063:211 175.06487:677 175.06673:912 175.0686:1116 175.07047:968 175.07234:683 175.0742:492 175.07608:219 175.07794:68 175.07982:17 175.10597:9 175.11345:8 175.15268:9 175.18073:9 175.1938:8 175.6651:8 175.66696:8 175.72124:8 175.96091:8 176.06583:8 176.06769:8 176.06956:58 176.07144:49 176.073…	101.02371:2 101.02797:2 101.03081:2 104.46153:2 111.51123:2 111.92464:2 112.70131:2 112.70431:2 112.7058:2 112.7118:2 113.05836:2 113.05987:27 113.06137:33 113.06287:80 113.06437:116 113.06587:143 113.06738:141 113.06888:116 113.07037:76 113.07188:41 113.07338:24 113.07488:14 113.07639:16 113.07788:10 113.07938:10 113.08089:2 113.08389:4 113.08689:2 113.0944:2 113.42501:2 113.44456:2 113.46111:2 …
Schisanhenol	3.56942	33005.2	80.2	215.725	388.72275:4 388.83966:4 388.84802:4 389.09024:4 389.10696:4 389.10974:8 389.12924:4 389.14316:8 389.14594:12 389.14874:8 389.1543:4 389.15707:12 389.15988:12 389.16266:24 389.16544:48 389.16821:77 389.17102:141 389.1738:323 389.17657:290 389.17935:238 389.18216:133 389.18494:73 389.18771:36 389.19049:20 389.1933:12 389.19608:8 389.71149:4 389.75607:4 389.85086:4 389.99301:4 390.02649:4 390.04321:…	100.04122:1 103.0543:1 104.04843:1 105.07339:1 106.07137:1 107.04632:1 107.05362:1 107.08576:1 108.0448:1 108.05067:1 108.05801:1 108.88729:1 109.02286:1 109.0435:1 109.101:1 109.10542:1 109.5394:1 109.71234:1 110.07197:1 110.07641:1 111.05467:1 111.20201:1 111.415:1 111.98199:1 112.04025:1 112.07612:1 112.11797:1 112.12545:1 112.99417:1 113.00768:1 113.02419:1 113.02569:1 113.02718:1 113.98227:1…
Syringaresnol-4-O-beta-D-apiofuranosy	5.92608	12308.6	80.2	137.915	164.7233:15 164.73416:15 165.01701:15 165.02789:31 165.02971:15 165.03152:15 165.03514:15 165.05328:92 165.0551:107 165.05692:153 165.05873:336 165.06055:504 165.06236:642 165.06418:519 165.06598:306 165.06779:107 165.06961:92 165.07143:15 165.07324:31 165.07869:15 165.08051:15 165.0932:15 165.09502:15 165.22929:15 165.242:15 165.5489:15 165.56343:15 165.76335:15 165.77608:15 165.93611:15 165.974…	101.04324:10 101.04465:31 101.04607:20 101.04749:20 101.04891:31 101.05033:20 102.05209:20 103.04877:10 103.05306:10 103.0545:10 103.05593:20 103.05737:41 103.0588:20 103.06023:61 103.06167:20 103.0631:61 103.06453:122 103.06596:31 103.0674:31 103.06883:10 103.0717:10 104.06468:10 104.27221:10 104.27798:10 104.97125:10 105.8193:10 106.01984:10 117.03357:20 117.03815:10 117.03967:31 117.04121:10 1…
Theophylline	7.6687	51179.7	80.1	159.555	424.97372:4 425.01157:4 425.01447:4 425.13962:4 425.14255:8 425.14545:4 425.15128:8 425.15417:4 425.1571:12 425.16:12 425.16293:8 425.16583:4 425.16873:16 425.17166:8 425.17456:4 425.17746:4 425.18039:4 425.18329:8 425.18622:8 425.18912:16 425.19495:24 425.19785:20 425.20078:8 425.20367:12 425.20657:12 425.2095:4 425.2124:29 425.21533:12 425.21823:17 425.22113:46 425.22406:30 425.22696:46 425.229…	100.08344:1 101.0206:1 101.02202:1 101.0731:1 101.93219:1 102.04768:1 102.05053:1 102.05624:1 102.05766:1 102.0705:1 103.05128:1 103.05845:1 104.06268:1 104.10734:1 105.06455:1 105.06889:3 105.07034:3 105.07179:3 105.07323:4 105.07468:1 105.07613:1 105.08047:1 105.13548:1 106.06686:1 106.07122:1 106.4161:1 106.91183:1 106.92205:1 107.01112:1 107.04617:1 107.05932:1 107.08123:3 107.08269:2 107.084…
